# Supplementary material for: PPNet: Identifying Functional Association Networks by Phylogenetic Profiling of Prokaryotic Genomes
Source: Microbiol Spectr. 2023 Jan 5;11(1):e03871-22. doi: 10.1128/spectrum.03871-22 (PMC9927313; doi:10.1128/spectrum.03871-22)
Supplement: Supplemental file 2 — Table S2. Download spectrum.03871-22-s0002.xlsx, XLSX file, 2.0 MB [file spectrum.03871-22-s0002.xlsx]

## Sheet: Table S2
Table S2 Phylogenetic profiles of 1060 VRDGs
Gene	SS004	SS006	SS010	SS014	SS016	SS018	SS026	SS037	SS039	SS040	SS041	SS043	SS044	SS046	SS049	SS050	SS052	SS054	SS055	SS058	SS060	SS064	SS065	SS072	SS073	SS076	SS077	SS078	SS079	SS085	SS087	SS088	SS091	SS092	SS093	SS097	SS099	SS1001	SS1006	SS101	SS1014	SS1017	SS1018	SS1021	SS1022	SS1023	SS1024	SS1026	SS1027
group_1979	SS004_00330	SS006_01701	SS010_00720	SS014_01788	SS016_01344	SS018_01182	SS026_01637	SS037_01275	SS039_02087	SS040_01388	SS041_00407	SS043_01815	SS044_00869	SS046_01424	SS049_00016	SS050_01403	SS052_00277	SS054_01268	SS055_00615	SS058_00357	SS060_01988	SS064_00016	SS065_01197	SS072_00364	SS073_01495		SS077_00263	SS078_00714	SS079_02016	SS085_02329	SS087_01796 SS087_02143		SS091_01895	SS092_00016 SS092_00115	SS093_01485	SS097_00707		SS1001_00520	SS1006_01655	SS101_01419	SS1014_01354	SS1017_01487	SS1018_00383	SS1021_01714	SS1022_01426 SS1022_01251	SS1023_01451		SS1026_00317	SS1027_00016
group_2216	SS004_01844	SS006_01069	SS010_00697	SS014_01753	SS016_01558	SS018_00700	SS026_01660	SS037_01252	SS039_01315	SS040_02009	SS041_01824	SS043_01967	SS044_01848	SS046_01950	SS049_00032	SS050_01392	SS052_01803	SS054_01785	SS055_01782	SS058_01798	SS060_02146	SS064_00039	SS065_01117	SS072_01823	SS073_01119	SS076_01280	SS077_01665	SS078_00418	SS079_01764	SS085_02251	SS087_01727	SS088_02151	SS091_01544	SS092_00039	SS093_01495	SS097_00325	SS099_00877	SS1001_02212		SS101_01701	SS1014_01195			SS1021_00834	SS1022_01332	SS1023_01321	SS1024_00657	SS1026_00713	SS1027_00039
group_4251	SS004_01859					SS018_00685					SS041_01809		SS044_01863		SS049_00047		SS052_01818		SS055_01767	SS058_01783		SS064_00055		SS072_01808	SS073_01134	SS076_01295	SS077_01680			SS085_02266			SS091_01559			SS097_00420				SS101_01686							SS1024_00641
group_1951	SS004_01860					SS018_00684					SS041_01808		SS044_01864		SS049_00048		SS052_01819		SS055_01766	SS058_01782		SS064_00056		SS072_01807	SS073_01135	SS076_01296	SS077_01681			SS085_02267			SS091_01560			SS097_00421				SS101_01685							SS1024_00640
group_4252	SS004_01864		SS010_00674			SS018_00680					SS041_01804		SS044_01868		SS049_00052		SS052_01823		SS055_01762	SS058_01778		SS064_00060		SS072_01803	SS073_01139	SS076_01300	SS077_01685		SS079_01742	SS085_02271	SS087_01707		SS091_01564	SS092_00061		SS097_00425	SS099_00900			SS101_01681								SS1026_00734	SS1027_00061
group_1223	SS004_01866		SS010_00672		SS016_01579	SS018_00678	SS026_01681				SS041_01802		SS044_01870		SS049_00054		SS052_01825	SS054_01762	SS055_01760	SS058_01776		SS064_00062		SS072_01801	SS073_01141	SS076_01302	SS077_01687	SS078_00442	SS079_01740	SS085_02273	SS087_01705	SS088_01306	SS091_01566	SS092_00063	SS093_01516	SS097_00427	SS099_00902			SS101_01679								SS1026_00736	SS1027_00063
group_7384	SS004_01871					SS018_00673					SS041_01797		SS044_01875		SS049_00059		SS052_01830		SS055_01755	SS058_01771		SS064_00067		SS072_01796	SS073_01146	SS076_01307	SS077_01692			SS085_02278			SS091_01571			SS097_00432				SS101_01674
group_376	SS004_01873	SS006_01092	SS010_00665	SS014_01209	SS016_01591	SS018_00671	SS026_01686	SS037_01228		SS040_01852	SS041_01795	SS043_01942	SS044_01877		SS049_00061	SS050_01369	SS052_01832		SS055_01753	SS058_01769		SS064_00069		SS072_01794	SS073_01148	SS076_01309	SS077_01694	SS078_00449		SS085_02280			SS091_01573	SS092_00070	SS093_01521	SS097_00434				SS101_01672				SS1021_00808 SS1021_00809	SS1022_01596		SS1024_00626	SS1026_00747
group_1588	SS004_01875	SS006_01094	SS010_00663			SS018_00669	SS026_01688	SS037_01226	SS039_01862		SS041_01793	SS043_01940	SS044_00823	SS046_01630	SS049_00063	SS050_01367	SS052_01834	SS054_01750	SS055_01751	SS058_01766		SS064_00071		SS072_01792	SS073_01150	SS076_01311	SS077_01696		SS079_01729	SS085_02282	SS087_01697		SS091_01575	SS092_00072	SS093_01523	SS097_00436	SS099_00913			SS101_01670				SS1021_00806	SS1022_01598		SS1024_00624
group_5	SS004_01877 SS004_00249			SS014_02228 SS014_01579 SS014_01580		SS018_01384	SS026_01419 SS026_01689 SS026_01418	SS037_01225			SS041_01791 SS041_00488	SS043_01939	SS044_00824 SS044_01939		SS049_00065 SS049_00720 SS049_01939 SS049_00211 SS049_01720		SS052_01836 SS052_00196		SS055_01836 SS055_00534	SS058_01822 SS058_00438	SS060_02187 SS060_01901	SS064_00073 SS064_02037 SS064_02036	SS065_02241 SS065_02408 SS065_02017 SS065_02016	SS072_01871 SS072_00445	SS073_01932 SS073_01576	SS076_01312 SS076_01480 SS076_01195 SS076_00137	SS077_01177			SS085_02283 SS085_00165	SS087_02013	SS088_01629	SS091_01576 SS091_01814		SS093_00909 SS093_01524 SS093_00910	SS097_00075	SS099_00413 SS099_00412			SS101_01420 SS101_01177	SS1014_02207			SS1021_01679 SS1021_01444 SS1021_01678 SS1021_00179 SS1021_01445	SS1022_00313 SS1022_00987 SS1022_00312	SS1023_00886	SS1024_01133 SS1024_01240 SS1024_01109 SS1024_01239
group_434	SS004_01890	SS006_00561	SS010_01920		SS016_01608	SS018_00028	SS026_01704		SS039_01875		SS041_01778	SS043_02054	SS044_00837	SS046_01644	SS049_00078	SS050_01721	SS052_01849	SS054_01926	SS055_01823	SS058_01835	SS060_00936	SS064_00086		SS072_01858	SS073_01945	SS076_01325	SS077_01565	SS078_00464	SS079_01714	SS085_02297	SS087_01998		SS091_01589	SS092_00084	SS093_01539	SS097_00157			SS1006_01374	SS101_01433		SS1017_00633	SS1018_00764						SS1027_00089
group_2027	SS004_01891		SS010_01921			SS018_00029					SS041_01777		SS044_00838		SS049_00079	SS050_01720	SS052_01850		SS055_01822	SS058_01836	SS060_00935	SS064_00087		SS072_01857	SS073_01946	SS076_01326	SS077_01566	SS078_00465		SS085_02298	SS087_01997		SS091_01590			SS097_00158			SS1006_01373	SS101_01434		SS1017_00634	SS1018_00763
group_2154	SS004_00898										SS041_00895		SS044_00021		SS049_00125		SS052_00575		SS055_00874	SS058_00838		SS064_00133		SS072_01076	SS073_00302		SS077_01792	SS078_01228		SS085_00819		SS088_02227															SS1024_01500
group_1835	SS004_00897										SS041_00894		SS044_00020		SS049_00126		SS052_00576		SS055_00875	SS058_00837		SS064_00134		SS072_01075	SS073_00301		SS077_01793	SS078_01227		SS085_00818		SS088_02228												SS1021_01447			SS1024_01501
group_5279	SS004_00896			SS014_01031							SS041_00893		SS044_00019		SS049_00127		SS052_00577		SS055_00876	SS058_00836		SS064_00135		SS072_01074	SS073_00300		SS077_01794	SS078_01226		SS085_00817		SS088_02229															SS1024_01502
group_1998	SS004_00895			SS014_01032							SS041_00892		SS044_00018		SS049_00128		SS052_00578		SS055_00877	SS058_00835		SS064_00136		SS072_01073	SS073_00299		SS077_01795	SS078_01225		SS085_00816		SS088_02230															SS1024_01503
group_2180	SS004_00894														SS049_00129					SS058_00834		SS064_00137		SS072_01072	SS073_00298			SS078_01224				SS088_02231 SS088_02232
group_1551	SS004_00893										SS041_00891				SS049_00130		SS052_00579		SS055_00878	SS058_00833		SS064_00138		SS072_01071	SS073_00297		SS077_01796	SS078_01223																			SS1024_01504
group_5278	SS004_00892										SS041_00890				SS049_00131		SS052_00580		SS055_00879	SS058_00832		SS064_00139		SS072_01070	SS073_00296		SS077_01797	SS078_01222
group_3519	SS004_00891										SS041_00889				SS049_00132		SS052_00581		SS055_00880	SS058_00831		SS064_00140		SS072_01069	SS073_00295		SS077_01798	SS078_01221
group_7373	SS004_00890										SS041_00888				SS049_00133		SS052_00582		SS055_00881	SS058_00830		SS064_00141		SS072_01068	SS073_00294		SS077_01799	SS078_01220
group_2179	SS004_00889	SS006_01197 SS006_01249				SS018_01723	SS026_00808 SS026_00809	SS037_00544	SS039_00340		SS041_00887	SS043_00545	SS044_01812 SS044_01811	SS046_01561	SS049_00134	SS050_01450	SS052_00583	SS054_02029	SS055_00882	SS058_00829		SS064_00142		SS072_01067	SS073_00293	SS076_02024	SS077_01800	SS078_01219		SS085_00833 SS085_00832		SS088_02236	SS091_00269		SS093_01572 SS093_01571	SS097_01085				SS101_01665				SS1021_01449
copY	SS004_00884	SS006_01202 SS006_01254	SS010_01732	SS014_01617	SS016_01412	SS018_01728	SS026_00803	SS037_00549	SS039_00335	SS040_01349	SS041_00882	SS043_00540	SS044_01817	SS046_01556	SS049_00139	SS050_01445	SS052_00588	SS054_01709	SS055_00887	SS058_00824	SS060_01939	SS064_00147	SS065_02149	SS072_01062	SS073_00288	SS076_02019	SS077_01805	SS078_01214	SS079_02131	SS085_00838	SS087_00493	SS088_02241	SS091_00264	SS092_00147	SS093_01577	SS097_01090	SS099_00596		SS1006_00584	SS101_01660	SS1014_01049	SS1017_01260	SS1018_00677	SS1021_00345	SS1022_00641	SS1023_01607	SS1024_01892	SS1026_01996	SS1027_00146
group_372	SS004_00883	SS006_01203 SS006_01255	SS010_01731	SS014_01616	SS016_01411	SS018_01729	SS026_00802	SS037_00550	SS039_00334	SS040_01348	SS041_00881	SS043_00539	SS044_01818	SS046_01555	SS049_00140	SS050_01444	SS052_00589	SS054_01710	SS055_00888	SS058_00823		SS064_00148	SS065_02150	SS072_01061	SS073_00287	SS076_02018	SS077_01806	SS078_01213	SS079_02132	SS085_00839	SS087_00492	SS088_02242	SS091_00263	SS092_00148	SS093_01578	SS097_01091	SS099_00595	SS1001_00664	SS1006_00585	SS101_01659	SS1014_01050	SS1017_01259	SS1018_00678	SS1021_00346	SS1022_00640	SS1023_01606	SS1024_01891	SS1026_01995	SS1027_00147
group_5277	SS004_00882					SS018_01730					SS041_00880				SS049_00141		SS052_00590		SS055_00889	SS058_00822		SS064_00149		SS072_01060	SS073_00286	SS076_02017	SS077_01807						SS091_00262			SS097_01092				SS101_01658
group_570	SS004_00877	SS006_01218 SS006_01270	SS010_01724	SS014_01609	SS016_01405	SS018_01735	SS026_00795	SS037_00559	SS039_00325		SS041_00875	SS043_00530	SS044_01825	SS046_01546	SS049_00146	SS050_01429	SS052_00595	SS054_01716	SS055_00894	SS058_00817	SS060_02057	SS064_00154	SS065_02157	SS072_01055	SS073_00281	SS076_02012	SS077_01812	SS078_01207	SS079_02188	SS085_00846	SS087_00486	SS088_00795	SS091_00257	SS092_00154	SS093_01585	SS097_01097	SS099_00588	SS1001_00363	SS1006_01051	SS101_01653		SS1017_01252	SS1018_01612			SS1023_01830			SS1027_00154
group_484	SS004_00815	SS006_01226 SS006_01278	SS010_01718		SS016_01397	SS018_01743	SS026_00787	SS037_00621	SS039_00317		SS041_00867	SS043_00522	SS044_01834	SS046_01538	SS049_00154	SS050_01421	SS052_00603	SS054_01724	SS055_00902	SS058_00809		SS064_00162		SS072_01047	SS073_00273	SS076_02004	SS077_01820	SS078_01199	SS079_02196	SS085_00855	SS087_00478		SS091_00249	SS092_00162	SS093_01593	SS097_01105	SS099_00580			SS101_01645				SS1021_00360	SS1022_00625		SS1024_01877	SS1026_01981	SS1027_00162
group_169	SS004_00805	SS006_01236 SS006_01288	SS010_01708	SS014_02031	SS016_01387	SS018_01753	SS026_00777	SS037_00631	SS039_00307	SS040_02196	SS041_00857	SS043_00512	SS044_01089	SS046_01528	SS049_00164	SS050_01411	SS052_00613		SS055_00912	SS058_00799	SS060_01847	SS064_00172	SS065_01791	SS072_01037	SS073_00263	SS076_01994	SS077_01830	SS078_01189	SS079_02206	SS085_02138	SS087_00468	SS088_00777	SS091_00239	SS092_00172	SS093_01603	SS097_01115	SS099_00570	SS1001_00214	SS1006_01031	SS101_01635	SS1014_00724	SS1017_00109	SS1018_01592			SS1023_01958			SS1027_00172
pepO_2	SS004_00797					SS018_01761	SS026_00770				SS041_00849		SS044_01097		SS049_00172		SS052_00621		SS055_00920	SS058_00791		SS064_00180		SS072_01029	SS073_00255	SS076_01986	SS077_01838	SS078_01182		SS085_02146	SS087_00460	SS088_00769	SS091_00231	SS092_00179	SS093_01610	SS097_01123				SS101_01627				SS1021_00378	SS1022_00607		SS1024_01859
group_3095	SS004_00790	SS006_01306	SS010_01854		SS016_01373	SS018_01768	SS026_00763	SS037_00645	SS039_00513	SS040_01946	SS041_00842	SS043_00498	SS044_01104	SS046_01193	SS049_00179	SS050_00935	SS052_00628	SS054_01651	SS055_00927	SS058_00784	SS060_01832	SS064_00187	SS065_01776	SS072_01022	SS073_00248	SS076_01358	SS077_01845	SS078_01175	SS079_01523	SS085_02153	SS087_00453	SS088_00762	SS091_00224	SS092_00186	SS093_01617	SS097_01130	SS099_00136	SS1001_00228	SS1006_01626	SS101_01620	SS1014_00463	SS1017_00056	SS1018_02399	SS1021_00385	SS1022_01811	SS1023_01542	SS1024_01852	SS1026_01957	SS1027_00190
rhaS	SS004_00786	SS006_01310	SS010_01850		SS016_01369	SS018_00486	SS026_00759	SS037_00649	SS039_00509		SS041_00838	SS043_00494	SS044_01108	SS046_01189	SS049_00183 SS049_00184	SS050_00939	SS052_00632	SS054_01647	SS055_00931	SS058_00780		SS064_00191		SS072_01018	SS073_00244	SS076_01880	SS077_01849	SS078_01171	SS079_01527	SS085_02157	SS087_00449	SS088_01399	SS091_00220	SS092_00190	SS093_01621	SS097_01447	SS099_00132			SS101_01616	SS1014_01382			SS1021_00389	SS1022_01807		SS1024_01848	SS1026_01949	SS1027_00198
group_1367	SS004_00785	SS006_01311	SS010_01849		SS016_01368	SS018_00485	SS026_00758	SS037_00650	SS039_00508		SS041_00837	SS043_00493	SS044_01109	SS046_01188	SS049_00185	SS050_00940	SS052_00633	SS054_01646	SS055_00932	SS058_00779		SS064_00192		SS072_01017	SS073_00243	SS076_01881	SS077_01850	SS078_01170	SS079_01528	SS085_02158	SS087_00448	SS088_00009	SS091_00219	SS092_00191	SS093_01622	SS097_01448	SS099_00131			SS101_01615	SS1014_01383	SS1017_01711		SS1021_00390	SS1022_01806		SS1024_01847	SS1026_01948	SS1027_00199
melD_1	SS004_00784	SS006_01312	SS010_01848		SS016_01367	SS018_00484	SS026_00757	SS037_00651	SS039_00507		SS041_00836	SS043_00492	SS044_01110	SS046_01187	SS049_00186	SS050_00941	SS052_00634	SS054_01645	SS055_00933	SS058_00778		SS064_00193		SS072_01016	SS073_00242	SS076_01882	SS077_01851	SS078_01169	SS079_01529	SS085_02159	SS087_00447	SS088_00008	SS091_00218	SS092_00192	SS093_01623	SS097_01449	SS099_00130			SS101_01614	SS1014_01384	SS1017_01712		SS1021_00391	SS1022_01805		SS1024_01846	SS1026_01947	SS1027_00200
araQ_2	SS004_00783	SS006_01313	SS010_01847		SS016_01366	SS018_00483	SS026_00756	SS037_00652	SS039_00506		SS041_00835	SS043_00491	SS044_01111	SS046_01186	SS049_00187	SS050_00942	SS052_00635	SS054_01644	SS055_00934	SS058_00777		SS064_00194		SS072_01015	SS073_00241	SS076_01883	SS077_01852	SS078_01168	SS079_01530	SS085_02160	SS087_00446	SS088_00007	SS091_00217	SS092_00193	SS093_01624	SS097_01450	SS099_00129			SS101_01613	SS1014_01385	SS1017_01713		SS1021_00392	SS1022_01804		SS1024_01845	SS1026_01946	SS1027_00201
agaA_2	SS004_00782	SS006_01314	SS010_01846		SS016_01365	SS018_00482	SS026_00755	SS037_00653	SS039_00505		SS041_00834	SS043_00490	SS044_01112	SS046_01185	SS049_00188	SS050_00943	SS052_00636	SS054_01643	SS055_00935	SS058_00776		SS064_00195		SS072_01014	SS073_00240	SS076_01884	SS077_01853	SS078_01167	SS079_01531	SS085_02161	SS087_00445	SS088_00006	SS091_00216	SS092_00194	SS093_01625	SS097_01451	SS099_00128			SS101_01612	SS1014_01386	SS1017_01714		SS1021_00393	SS1022_01803		SS1024_01844	SS1026_01945	SS1027_00202
group_1996	SS004_00780					SS018_00480	SS026_00753				SS041_00832		SS044_01114		SS049_00190		SS052_00638		SS055_00937	SS058_00774		SS064_00197		SS072_01012	SS073_00238	SS076_01886	SS077_01855	SS078_01165		SS085_02163	SS087_00443	SS088_00004	SS091_00214		SS093_01627	SS097_00883				SS101_01610				SS1021_00395	SS1022_01801		SS1024_01842	SS1026_01943	SS1027_00204
group_825	SS004_00775					SS018_00476			SS039_00500		SS041_00827		SS044_01116	SS046_01180	SS049_00195		SS052_00642		SS055_00941	SS058_00769		SS064_00202		SS072_01007	SS073_00233	SS076_00661	SS077_01860			SS085_02165	SS087_00440	SS088_00430	SS091_00210			SS097_00879				SS101_01606				SS1021_00398	SS1022_01798		SS1024_01839
group_2746	SS004_00770			SS014_01777 SS014_01778	SS016_01352	SS018_00471	SS026_00746	SS037_00664		SS040_01929	SS041_00822	SS043_00479			SS049_00200		SS052_00647	SS054_01633	SS055_00946	SS058_00764	SS060_01792	SS064_00207	SS065_02167	SS072_01002	SS073_00228	SS076_00656	SS077_01865	SS078_01157			SS087_00435	SS088_00425	SS091_00205	SS092_00204	SS093_01634	SS097_00874		SS1001_00741	SS1006_02022	SS101_01601						SS1023_02085		SS1026_01933	SS1027_00212
group_3508	SS004_00769			SS014_01779	SS016_01351	SS018_00470	SS026_00745	SS037_00665		SS040_01928	SS041_00821	SS043_00478			SS049_00201		SS052_00648	SS054_01632	SS055_00947	SS058_00763	SS060_01793	SS064_00208	SS065_02166	SS072_01001	SS073_00227	SS076_00655	SS077_01866	SS078_01156			SS087_00434	SS088_00424	SS091_00204	SS092_00205	SS093_01635	SS097_00873		SS1001_00740	SS1006_02023	SS101_01600						SS1023_02086		SS1026_01932	SS1027_00213
ulaA_2	SS004_00768			SS014_01780	SS016_01350	SS018_00469	SS026_00744	SS037_00666		SS040_01927	SS041_00820	SS043_00477			SS049_00202		SS052_00649	SS054_01631	SS055_00948	SS058_00762	SS060_01794	SS064_00209	SS065_02165	SS072_01000	SS073_00226	SS076_00654	SS077_01867	SS078_01155			SS087_00433	SS088_00423	SS091_00203	SS092_00206	SS093_01636	SS097_00872		SS1001_00739	SS1006_02024	SS101_01599						SS1023_02087		SS1026_01931	SS1027_00214
aptA	SS004_00767			SS014_01781	SS016_01349	SS018_00468	SS026_00743	SS037_00667		SS040_01926	SS041_00819	SS043_00476			SS049_00203		SS052_00650	SS054_01630	SS055_00949	SS058_00761	SS060_01795	SS064_00210	SS065_02164	SS072_00999	SS073_00225	SS076_00653	SS077_01868	SS078_01154			SS087_00432	SS088_00422	SS091_00202	SS092_00207	SS093_01637	SS097_00871		SS1001_00738	SS1006_02025	SS101_01598						SS1023_01810 SS1023_02088		SS1026_01930	SS1027_00215
aptB	SS004_00766			SS014_01782	SS016_01348	SS018_00467	SS026_00742	SS037_00668		SS040_01925	SS041_00818	SS043_00475			SS049_00204		SS052_00651	SS054_01629	SS055_00950	SS058_00760	SS060_01796	SS064_00211	SS065_02163	SS072_00998	SS073_00224	SS076_00652	SS077_01869	SS078_01153			SS087_00431	SS088_01860 SS088_00421	SS091_00201	SS092_00208	SS093_01638	SS097_00870		SS1001_00737	SS1006_02026	SS101_01597						SS1023_01809 SS1023_01808		SS1026_01929	SS1027_00216
group_8	SS004_00762	SS006_01328	SS010_01833	SS014_01787	SS016_00739	SS018_00463	SS026_00738	SS037_00674	SS039_00491		SS041_00814	SS043_00470	SS044_01124	SS046_01172	SS049_00210	SS050_00957	SS052_00655		SS055_00954	SS058_00756	SS060_01800	SS064_00215	SS065_02407	SS072_00994	SS073_00220	SS076_00648	SS077_01873	SS078_01149		SS085_02173	SS087_00425	SS088_01865	SS091_00197	SS092_00212	SS093_01642	SS097_00866	SS099_01311	SS1001_00719	SS1006_02031	SS101_01593	SS1014_01593	SS1017_00704	SS1018_01837	SS1021_01470	SS1022_01787	SS1023_01803	SS1024_01828	SS1026_01924
nth	SS004_00752				SS016_00748	SS018_00454	SS026_00726	SS037_00685	SS039_00474		SS041_00805	SS043_00459	SS044_01133	SS046_01156	SS049_00220		SS052_00664	SS054_01615	SS055_00963	SS058_00747		SS064_00224		SS072_00985	SS073_00211	SS076_00236	SS077_01882	SS078_01138	SS079_01565	SS085_00102	SS087_00414	SS088_01229	SS091_00188		SS093_01654	SS097_00302				SS101_01584				SS1021_00726	SS1022_01770		SS1024_01811	SS1026_01915	SS1027_00265 SS1027_00232
mlc	SS004_00751					SS018_00453	SS026_00725				SS041_00804		SS044_01134		SS049_00221		SS052_00665		SS055_00964	SS058_00746		SS064_00226		SS072_00984	SS073_00210	SS076_00235	SS077_01883			SS085_00101		SS088_01228	SS091_00187		SS093_01655	SS097_00301				SS101_01583
licC_2	SS004_00750					SS018_00452	SS026_00724				SS041_00803		SS044_01135		SS049_00222		SS052_00666		SS055_00965	SS058_00745		SS064_00227		SS072_00983	SS073_00209	SS076_00234	SS077_01884			SS085_00100		SS088_01227	SS091_00186		SS093_01656	SS097_00300				SS101_01582
group_3094	SS004_00749					SS018_00451	SS026_00723				SS041_00802		SS044_01136		SS049_00223		SS052_00667		SS055_00966	SS058_00744		SS064_00228		SS072_00982	SS073_00208	SS076_00233	SS077_01885			SS085_00099		SS088_01226	SS091_00185		SS093_01657	SS097_00299				SS101_01581
group_1144	SS004_00748						SS026_00721 SS026_00722				SS041_00801		SS044_01138 SS044_01137		SS049_00224		SS052_00668		SS055_00967	SS058_00743		SS064_00229		SS072_00981	SS073_00207	SS076_00231 SS076_00232	SS077_01886			SS085_00097 SS085_00098			SS091_00184		SS093_01659 SS093_01658					SS101_01580
group_4206	SS004_00747						SS026_00720				SS041_00800		SS044_01139		SS049_00225		SS052_00669		SS055_00968	SS058_00742		SS064_00230		SS072_00980	SS073_00206	SS076_00230	SS077_01887			SS085_00096			SS091_00183		SS093_01660					SS101_01579
group_4205	SS004_00746					SS018_00448	SS026_00719				SS041_00799		SS044_01140		SS049_00226		SS052_00670		SS055_00969	SS058_00741		SS064_00231		SS072_00979	SS073_00205	SS076_00229	SS077_01888			SS085_00095		SS088_01223	SS091_00182		SS093_01661	SS097_00296				SS101_01578
cmpD	SS004_00745					SS018_00447	SS026_00718				SS041_00798		SS044_01141		SS049_00227		SS052_00671		SS055_00970	SS058_00740		SS064_00232		SS072_00978	SS073_00204	SS076_00228	SS077_01889			SS085_00094		SS088_01222	SS091_00181		SS093_01662	SS097_00295				SS101_01577
group_1904	SS004_00744					SS018_00446	SS026_00716 SS026_00717				SS041_00797		SS044_01142		SS049_00228		SS052_00672		SS055_00971	SS058_00739		SS064_00233		SS072_00977	SS073_00203	SS076_00227	SS077_01890			SS085_00093		SS088_01221	SS091_00180		SS093_01663	SS097_00294				SS101_01575 SS101_01576
nagB_1	SS004_00743					SS018_00445	SS026_00715				SS041_00796		SS044_01143		SS049_00229		SS052_00673		SS055_00972	SS058_00738		SS064_00234		SS072_00976	SS073_00202	SS076_00226	SS077_01891			SS085_00092		SS088_01220	SS091_00179		SS093_01664	SS097_00293				SS101_01574
copA_2	SS004_00742					SS018_00444	SS026_00714				SS041_00795		SS044_01144		SS049_00230		SS052_00674		SS055_00973	SS058_00737		SS064_00235		SS072_00975	SS073_00201	SS076_00225	SS077_01892			SS085_00091			SS091_00178		SS093_01665	SS097_00292				SS101_01573
kdpB	SS004_00741					SS018_00443	SS026_00713				SS041_00794		SS044_01565		SS049_00231		SS052_00675		SS055_00974	SS058_00736		SS064_00236		SS072_00974	SS073_00200	SS076_00224	SS077_01893			SS085_00090		SS088_01218	SS091_00177		SS093_01666	SS097_00291				SS101_01572
spsB_1	SS004_00738	SS006_00237	SS010_00759	SS014_00957	SS016_00750	SS018_00440	SS026_00710	SS037_00687	SS039_00472	SS040_01485	SS041_00791	SS043_00457	SS044_00433	SS046_01154	SS049_00234	SS050_00971	SS052_00679	SS054_01613	SS055_00978	SS058_00733	SS060_00720	SS064_00239	SS065_01721	SS072_00971	SS073_00197	SS076_00221	SS077_01897	SS078_01136	SS079_01569	SS085_02361	SS087_00412	SS088_01214	SS091_00174	SS092_00226	SS093_01669	SS097_00288	SS099_00995	SS1001_00648		SS101_01569	SS1014_00778			SS1021_00728	SS1022_01768	SS1023_01441	SS1024_01809	SS1026_01913	SS1027_00267
menE	SS004_00726	SS006_00255	SS010_00777	SS014_00944	SS016_00762	SS018_00769	SS026_00690	SS037_00701	SS039_00459		SS041_00779	SS043_00443	SS044_00731	SS046_00736	SS049_00247	SS050_00990	SS052_00692 SS052_00691	SS054_01601	SS055_00990	SS058_00721	SS060_00735	SS064_00252		SS072_00959	SS073_00185	SS076_01392	SS077_01909	SS078_01117	SS079_01588	SS085_01928	SS087_00399	SS088_01546	SS091_00289	SS092_00246	SS093_01687	SS097_01853	SS099_01013	SS1001_01424	SS1006_00184	SS101_01557		SS1017_00438	SS1018_00469	SS1021_00749	SS1022_01751	SS1023_01772		SS1026_00766	SS1027_00289
group_845	SS004_00724	SS006_00257	SS010_00779			SS018_00767		SS037_00703	SS039_00457		SS041_00777		SS044_00733	SS046_00738	SS049_00249	SS050_00992	SS052_00694	SS054_01599	SS055_00992	SS058_00719		SS064_00254		SS072_00957	SS073_00183		SS077_01911			SS085_01926		SS088_01525	SS091_00291	SS092_00248		SS097_01851	SS099_01015			SS101_01555					SS1022_01749
group_338	SS004_00723	SS006_00258	SS010_00781			SS018_00766		SS037_00704 SS037_00705	SS039_00456 SS039_00455		SS041_00776	SS043_00435 SS043_00434	SS044_00734 SS044_00735	SS046_00739 SS046_00740	SS049_00250	SS050_00993	SS052_00695	SS054_01598	SS055_00993	SS058_00718		SS064_00255		SS072_00956	SS073_00182		SS077_01912	SS078_01107	SS079_02021 SS079_02022	SS085_01925 SS085_01924		SS088_01523 SS088_01524	SS091_00292	SS092_00249		SS097_01850	SS099_01017			SS101_01554							SS1024_01157		SS1027_00301
ybiV_1	SS004_00714	SS006_00272			SS016_00773	SS018_00757	SS026_00680		SS039_00445	SS040_01456	SS041_00767		SS044_00744		SS049_00259		SS052_00705 SS052_00704	SS054_01588	SS055_01002	SS058_00709	SS060_00747	SS064_00264	SS065_01573	SS072_00947	SS073_00173	SS076_01382	SS077_01921	SS078_01098	SS079_02032	SS085_01915	SS087_00388		SS091_00301	SS092_00259	SS093_01698	SS097_01841		SS1001_00120	SS1006_00168	SS101_01545	SS1014_00165	SS1017_02238	SS1018_00485	SS1021_00759	SS1022_01348	SS1023_01758	SS1024_00530	SS1026_01682	SS1027_00311
group_441	SS004_00708		SS010_00797			SS018_00751	SS026_00674	SS037_00728	SS039_00439	SS040_01448	SS041_00761	SS043_00413	SS044_00750	SS046_00756	SS049_00265		SS052_00711	SS054_02002	SS055_01008	SS058_00703	SS060_00755	SS064_00270	SS065_01565	SS072_00941	SS073_00167	SS076_01376	SS077_01927	SS078_01092		SS085_01909	SS087_00382		SS091_00307		SS093_01704	SS097_02073		SS1001_00114	SS1006_00160	SS101_01539	SS1014_00157	SS1017_01015	SS1018_00493			SS1023_01750	SS1024_00524	SS1026_01688
group_667	SS004_00701	SS006_00288	SS010_00804		SS016_00784	SS018_00744	SS026_00667	SS037_00735	SS039_00432		SS041_00754	SS043_00406	SS044_00757	SS046_00763	SS049_00273	SS050_01022	SS052_00718	SS054_01500	SS055_01015	SS058_00696		SS064_00277		SS072_00934	SS073_00160	SS076_01369	SS077_01934	SS078_01085	SS079_02043	SS085_01902	SS087_00375	SS088_01487	SS091_00314	SS092_00275	SS093_01711	SS097_02080	SS099_01042			SS101_01532				SS1021_02009	SS1022_00833		SS1024_00517	SS1026_01695	SS1027_00322
group_1833	SS004_00700		SS010_00805								SS041_00753				SS049_00274		SS052_00719		SS055_01016	SS058_00695		SS064_00278		SS072_00933	SS073_00159		SS077_01935				SS087_00374		SS091_00315							SS101_01531					SS1022_00832		SS1024_00516
group_12	SS004_00699	SS006_00290	SS010_00806		SS016_00786	SS018_00742	SS026_00665		SS039_00430		SS041_00752		SS044_00759	SS046_00765	SS049_00275	SS050_01914	SS052_00720	SS054_01498	SS055_01017	SS058_00694		SS064_00279		SS072_00932	SS073_00158	SS076_01367	SS077_01938 SS077_01937	SS078_01083		SS085_01900	SS087_00373	SS088_01489	SS091_00316	SS092_00277	SS093_01713	SS097_02082	SS099_01044			SS101_01530				SS1021_02012	SS1022_00831		SS1024_00515		SS1027_00324
group_73	SS004_00697 SS004_00698	SS006_00291	SS010_00807			SS018_00741 SS018_00740	SS026_00664 SS026_00663		SS039_00429 SS039_00428		SS041_00750 SS041_00751		SS044_00761 SS044_00762	SS046_00766 SS046_00767	SS049_00277 SS049_00276	SS050_01913	SS052_00722 SS052_00721		SS055_01019 SS055_01018	SS058_00692 SS058_00693		SS064_00281 SS064_00280		SS072_00930 SS072_00931	SS073_00156 SS073_00157	SS076_01365 SS076_01366	SS077_01940 SS077_01939	SS078_01081 SS078_01082		SS085_01898 SS085_01897	SS087_00372	SS088_01987 SS088_01986	SS091_00318 SS091_00317	SS092_00278	SS093_01714 SS093_01715	SS097_02083 SS097_02084	SS099_01045			SS101_01528 SS101_01529				SS1021_02013	SS1022_00830		SS1024_00514
yeeO_1	SS004_00685	SS006_00303	SS010_01314	SS014_01541	SS016_00812	SS018_00725	SS026_00649	SS037_01558	SS039_00416	SS040_01149	SS041_00738	SS043_01419	SS044_01664	SS046_00779	SS049_00289	SS050_01325	SS052_00735	SS054_01463	SS055_01032	SS058_00680	SS060_01026	SS064_00293		SS072_00918	SS073_00144	SS076_01201	SS077_01953	SS078_01838	SS079_02182	SS085_01628	SS087_01361	SS088_00229	SS091_00330	SS092_00305	SS093_01729	SS097_00992	SS099_01057	SS1001_00011	SS1006_01056	SS101_01517	SS1014_00787	SS1017_01372	SS1018_02412	SS1021_02033	SS1022_00811		SS1024_00691	SS1026_01753	SS1027_00339
group_529	SS004_00680	SS006_00308	SS010_01319			SS018_00720	SS026_00642	SS037_01565	SS039_00409		SS041_00733	SS043_01426	SS044_01659	SS046_00784	SS049_00294	SS050_01320	SS052_00740		SS055_01037	SS058_00675	SS060_01021	SS064_00298	SS065_00444	SS072_00913	SS073_00139	SS076_01206	SS077_01958	SS078_01843		SS085_01623	SS087_01356	SS088_00224	SS091_00335	SS092_00310	SS093_01736	SS097_00985	SS099_01062	SS1001_00016	SS1006_00695	SS101_01512	SS1014_01711	SS1017_01363	SS1018_01552		SS1022_00834
yheI_1	SS004_00679	SS006_00309	SS010_01320			SS018_00718 SS018_00719	SS026_00641	SS037_01566	SS039_00408		SS041_00732	SS043_01427	SS044_01658	SS046_00785	SS049_00295	SS050_01319	SS052_00741		SS055_01038	SS058_00674	SS060_01020	SS064_00299	SS065_00443	SS072_00912	SS073_00138	SS076_01207	SS077_01959	SS078_01844		SS085_01622	SS087_01355 SS087_01354	SS088_00223	SS091_00336	SS092_00311	SS093_01737	SS097_00984	SS099_01063	SS1001_00017	SS1006_00696	SS101_01511	SS1014_01712	SS1017_01362	SS1018_01553		SS1022_00835
lipL	SS004_00671	SS006_00317	SS010_01329	SS014_01698	SS016_00830	SS018_01230	SS026_00630	SS037_01581	SS039_00398		SS041_00724	SS043_01442	SS044_01650	SS046_00793	SS049_00303	SS050_01311	SS052_00749	SS054_01441	SS055_01046	SS058_00666		SS064_00307		SS072_00904	SS073_00130	SS076_01215	SS077_01967	SS078_01852	SS079_00067	SS085_01614	SS087_01346	SS088_00215	SS091_00344	SS092_00319	SS093_02011	SS097_00973	SS099_01072			SS101_01503				SS1021_02055	SS1022_00843		SS1024_00754	SS1026_01769	SS1027_00356
nylA	SS004_00670	SS006_00324	SS010_01336	SS014_01691	SS016_00831	SS018_01231	SS026_00623	SS037_01582	SS039_00391		SS041_00723	SS043_01443	SS044_01649	SS046_00800	SS049_00304	SS050_01304	SS052_00750		SS055_01047	SS058_00665		SS064_00308		SS072_00903	SS073_00129	SS076_01216	SS077_01968	SS078_01853	SS079_00060	SS085_01613	SS087_01345	SS088_00214	SS091_00345	SS092_00326	SS093_02018	SS097_00966	SS099_01079			SS101_01502	SS1014_02275			SS1021_02056	SS1022_00844		SS1024_00753	SS1026_01770	SS1027_00363
group_290	SS004_00666	SS006_00328	SS010_01340	SS014_01891		SS018_01235	SS026_00617		SS039_00385	SS040_01188	SS041_00719	SS043_01447	SS044_01645	SS046_00806	SS049_00308	SS050_01300	SS052_00754	SS054_01434	SS055_01051	SS058_00661	SS060_01003	SS064_00312	SS065_00420		SS073_00125	SS076_01220	SS077_01972	SS078_01859		SS085_01609	SS087_01341		SS091_00349	SS092_00330	SS093_02024	SS097_00959	SS099_01083	SS1001_01079	SS1006_01504	SS101_01498	SS1014_02269	SS1017_00319	SS1018_02070			SS1023_00389			SS1027_00367
hmpT	SS004_00661	SS006_00333			SS016_00842	SS018_01240		SS037_01591	SS039_00380		SS041_00714	SS043_01452	SS044_01640	SS046_00811	SS049_00313	SS050_01295	SS052_00759		SS055_01056	SS058_00656		SS064_00317	SS065_00415	SS072_00894	SS073_00120	SS076_01225	SS077_01977		SS079_00049	SS085_01604	SS087_01336	SS088_00083	SS091_00354			SS097_00954	SS099_01088			SS101_01493								SS1026_01779
group_1725	SS004_00659	SS006_00335	SS010_01347	SS014_01898	SS016_00844	SS018_01242	SS026_00610		SS039_00378	SS040_01195	SS041_00712		SS044_01638	SS046_00813	SS049_00315	SS050_01293	SS052_00761		SS055_01058	SS058_00654	SS060_00996	SS064_00319	SS065_00413	SS072_00892	SS073_00118	SS076_01227	SS077_01979	SS078_01866	SS079_00047	SS085_01602	SS087_01334	SS088_00081	SS091_00356	SS092_00337	SS093_02003	SS097_00952	SS099_01090	SS1001_01086	SS1006_01511	SS101_01491	SS1014_02262		SS1018_02077			SS1023_00396
group_528	SS004_00658	SS006_00336	SS010_01348		SS016_00845	SS018_01243	SS026_00609		SS039_00377		SS041_00711		SS044_01637	SS046_00814	SS049_00316	SS050_01292	SS052_00762		SS055_01059	SS058_00653		SS064_00320		SS072_00891	SS073_00117	SS076_01228	SS077_01980		SS079_00046	SS085_01601	SS087_01333	SS088_00080	SS091_00357		SS093_02002	SS097_00144	SS099_01091			SS101_01490
ywnA_2	SS004_00657	SS006_00337	SS010_01349	SS014_01899	SS016_00846	SS018_01244	SS026_00608		SS039_00376	SS040_01196	SS041_00710		SS044_01636	SS046_00815	SS049_00317	SS050_01291	SS052_00763		SS055_01060	SS058_00652	SS060_00995	SS064_00321	SS065_00412	SS072_00890	SS073_00116	SS076_01229	SS077_01981	SS078_01867	SS079_00045	SS085_01600	SS087_01332	SS088_01577	SS091_00358	SS092_00338	SS093_02001	SS097_00143	SS099_01092	SS1001_01087	SS1006_01512	SS101_01489	SS1014_00363	SS1017_00310	SS1018_02078			SS1023_00397
bpoC	SS004_00655	SS006_00339	SS010_01351	SS014_01901		SS018_01246	SS026_00606		SS039_00374	SS040_01198	SS041_00708		SS044_01634	SS046_00817	SS049_00319	SS050_01289	SS052_00765		SS055_01062	SS058_00650	SS060_00993	SS064_00323	SS065_00410	SS072_00888	SS073_00114	SS076_01231	SS077_01983	SS078_01869	SS079_00043	SS085_01598	SS087_01330	SS088_01579	SS091_00360	SS092_00340	SS093_01999	SS097_00141	SS099_01094	SS1001_01089	SS1006_01514	SS101_01486	SS1014_00365	SS1017_00308	SS1018_02080			SS1023_00399
group_254	SS004_00654	SS006_00340	SS010_01352	SS014_01902		SS018_01247	SS026_00605		SS039_00373	SS040_01199	SS041_00707		SS044_01633	SS046_00818	SS049_00320	SS050_01288	SS052_00766		SS055_01063	SS058_00649	SS060_00992	SS064_00324	SS065_00409	SS072_00887	SS073_00113	SS076_01232	SS077_01984	SS078_01870	SS079_00042	SS085_01597	SS087_01329	SS088_01581 SS088_01580	SS091_00361	SS092_00341	SS093_01998	SS097_00140	SS099_01095	SS1001_01090	SS1006_01515	SS101_01485	SS1014_00366	SS1017_00307	SS1018_02081			SS1023_00400
namA	SS004_00653	SS006_00341	SS010_01353	SS014_01903 SS014_01904		SS018_01248	SS026_00604		SS039_00372	SS040_01200	SS041_00706		SS044_01632	SS046_00819	SS049_00321	SS050_01287	SS052_00767		SS055_01064	SS058_00648		SS064_00325		SS072_00886	SS073_00112	SS076_01233	SS077_01985	SS078_01871	SS079_00041	SS085_01596	SS087_01328	SS088_01582	SS091_00362	SS092_00342	SS093_01997	SS097_00139	SS099_01096		SS1006_01516	SS101_01484		SS1017_00306	SS1018_02082
group_3504	SS004_00651					SS018_01254					SS041_00704		SS044_01626		SS049_00323		SS052_00769		SS055_01066	SS058_00646		SS064_00327		SS072_00884	SS073_00110		SS077_01987			SS085_01590			SS091_00364			SS097_00133			SS1006_01522	SS101_01482			SS1018_02088
group_481	SS004_00650	SS006_00347	SS010_01359	SS014_01905		SS018_01255	SS026_00600		SS039_00368	SS040_02103	SS041_00703		SS044_01625	SS046_00823	SS049_00324	SS050_01281	SS052_00770		SS055_01067	SS058_00645	SS060_00989	SS064_00328	SS065_00406	SS072_00883	SS073_00109	SS076_01239	SS077_01988	SS078_01872	SS079_00026	SS085_01589	SS087_01327	SS088_01869	SS091_00365	SS092_00343	SS093_01993	SS097_00132	SS099_01102	SS1001_01709	SS1006_01523	SS101_01481	SS1014_00369	SS1017_02098	SS1018_02089			SS1023_00403
group_1143	SS004_00649	SS006_00348	SS010_01360			SS018_01256					SS041_00702		SS044_01624		SS049_00325	SS050_01280	SS052_00771		SS055_01068	SS058_00644		SS064_00329		SS072_00882	SS073_00108	SS076_01240	SS077_01989			SS085_01588			SS091_00366	SS092_00344		SS097_00131	SS099_01103			SS101_01480
aes	SS004_00648	SS006_00349	SS010_01361	SS014_01912		SS018_01257	SS026_00598		SS039_00366	SS040_02105	SS041_00701		SS044_01623	SS046_00825	SS049_00326	SS050_01279	SS052_00772		SS055_01069	SS058_00643	SS060_00987	SS064_00330	SS065_00404	SS072_00881	SS073_00107	SS076_01241	SS077_01990	SS078_01874	SS079_00024	SS085_01587	SS087_01325	SS088_02068	SS091_00367	SS092_00345	SS093_01991	SS097_00130	SS099_01104	SS1001_01707	SS1006_01525	SS101_01479	SS1014_00371	SS1017_02096	SS1018_02091			SS1023_00405
icaA	SS004_00646	SS006_00351			SS016_00862	SS018_01259	SS026_00596	SS037_02124	SS039_00364		SS041_00699	SS043_01470	SS044_01621	SS046_00827	SS049_00328	SS050_01277	SS052_00774	SS054_01410	SS055_01071	SS058_00641		SS064_00332	SS065_02360	SS072_00879	SS073_00105	SS076_01243	SS077_01992	SS078_01876	SS079_00011	SS085_01585	SS087_01323		SS091_00369		SS093_01989	SS097_00128				SS101_01477								SS1026_01797	SS1027_00392
group_892	SS004_01504								SS039_01564		SS041_01219			SS046_01964	SS049_00355		SS052_01339	SS054_01883	SS055_01442	SS058_01383		SS064_00359		SS072_01394	SS073_00387		SS077_01400				SS087_01565 SS087_01566	SS088_01560 SS088_01561	SS091_00782							SS101_00922				SS1021_00922	SS1022_01839		SS1024_00551		SS1027_00421
yicL	SS004_01500	SS006_01940	SS010_00903		SS016_02059	SS018_01772	SS026_01831	SS037_01935	SS039_01560		SS041_01223	SS043_01318	SS044_01145	SS046_01960	SS049_00359	SS050_01131	SS052_01343	SS054_01879	SS055_01438	SS058_01379	SS060_01811	SS064_00363		SS072_01390	SS073_00383	SS076_00597	SS077_01404	SS078_01044	SS079_01953	SS085_00014	SS087_01561	SS088_01556	SS091_00778	SS092_00383	SS093_00063	SS097_02063	SS099_00721	SS1001_01266	SS1006_01992	SS101_00926	SS1014_01061	SS1017_01401	SS1018_02105	SS1021_00918	SS1022_01843	SS1023_00265	SS1024_00555	SS1026_00387	SS1027_00425
group_672	SS004_01498	SS006_01942	SS010_00905		SS016_01639	SS018_00144	SS026_01833	SS037_01933	SS039_01335		SS041_01225	SS043_01320	SS044_02300	SS046_01322	SS049_00361	SS050_01133	SS052_01345	SS054_01877	SS055_01436	SS058_01377		SS064_00365		SS072_01388	SS073_00381	SS076_00571	SS077_01406	SS078_01046	SS079_01951	SS085_02096	SS087_01559	SS088_01296	SS091_00776	SS092_00385	SS093_00061	SS097_01959				SS101_00928								SS1026_00385	SS1027_00428
group_41	SS004_01492	SS006_01948	SS010_00912 SS010_00911	SS014_00916	SS016_01645		SS026_01839	SS037_01927	SS039_01342 SS039_01341	SS040_01240	SS041_01231	SS043_01326	SS044_02294	SS046_01315 SS046_01316	SS049_00367	SS050_01139	SS052_01351	SS054_01871	SS055_01430	SS058_01371	SS060_01819	SS064_00371	SS065_01409	SS072_01382	SS073_00375	SS076_00577	SS077_01412	SS078_00372 SS078_00373	SS079_01945	SS085_02090	SS087_01553	SS088_01289 SS088_01290	SS091_00770	SS092_00392 SS092_00391	SS093_00055		SS099_00730 SS099_00729	SS1001_01258	SS1006_01984	SS101_00934	SS1014_01069	SS1017_01393	SS1018_02113			SS1023_00274 SS1023_00273		SS1026_00379 SS1026_00378	SS1027_00434
rutB	SS004_01490 SS004_01491	SS006_01949	SS010_00913	SS014_00915	SS016_01646	SS018_00150	SS026_01840	SS037_01926	SS039_01343	SS040_01239	SS041_01233 SS041_01232	SS043_01327	SS044_02293	SS046_01314	SS049_00369 SS049_00368	SS050_01140	SS052_01353 SS052_01352	SS054_01870	SS055_01428 SS055_01429	SS058_01369 SS058_01370		SS064_00373 SS064_00372	SS065_01408	SS072_01380 SS072_01381	SS073_00373 SS073_00374	SS076_00578	SS077_01414 SS077_01413	SS078_00371	SS079_01944	SS085_02089	SS087_01552	SS088_01288	SS091_00768 SS091_00769	SS092_00393	SS093_00054	SS097_01953	SS099_00731	SS1001_01257	SS1006_01983	SS101_00936 SS101_00935	SS1014_01070	SS1017_01392	SS1018_02114	SS1021_00911	SS1022_01850	SS1023_00275	SS1024_00562 SS1024_00563	SS1026_00377	SS1027_00435
group_2017	SS004_01487										SS041_01236				SS049_00372		SS052_01356		SS055_01425	SS058_01366		SS064_00376		SS072_01377	SS073_00370		SS077_01417						SS091_00765							SS101_00939
group_1464	SS004_01484				SS016_01653				SS039_01348		SS041_01239				SS049_00375		SS052_01359		SS055_01422	SS058_01363		SS064_00379 SS064_00380		SS072_01374	SS073_00367		SS077_01420						SS091_00912							SS101_00942
group_1567	SS004_01483								SS039_01349		SS041_01240				SS049_00376		SS052_01360		SS055_01421	SS058_01362		SS064_00381		SS072_01373	SS073_00366		SS077_01421						SS091_00913							SS101_00943
group_2763	SS004_01482								SS039_01350		SS041_01241				SS049_00377		SS052_01361		SS055_01420	SS058_01361		SS064_00382		SS072_01372	SS073_00365		SS077_01422						SS091_00914							SS101_00944
group_3541	SS004_01481								SS039_01351		SS041_01242				SS049_00378		SS052_01362		SS055_01419	SS058_01360		SS064_00383		SS072_01371	SS073_00364		SS077_01423						SS091_00915							SS101_00945
treR_2	SS004_01476	SS006_01963	SS010_00924	SS014_00902	SS016_01661	SS018_01475	SS026_01853	SS037_01915	SS039_01356		SS041_01247	SS043_01338	SS044_00233	SS046_01302	SS049_00383	SS050_01155	SS052_01367	SS054_01696	SS055_01414	SS058_01355		SS064_00388		SS072_01366	SS073_00359	SS076_01839	SS077_01428	SS078_00358	SS079_01933	SS085_00078	SS087_01540	SS088_00094	SS091_00920	SS092_00403	SS093_00041	SS097_01023	SS099_00742			SS101_00950				SS1021_00897	SS1022_01863		SS1024_00576	SS1026_00364	SS1027_00448
group_2448	SS004_01473			SS014_00899	SS016_01664	SS018_01478	SS026_01856		SS039_01359	SS040_01221	SS041_01250		SS044_00230	SS046_01299	SS049_00386		SS052_01370	SS054_01693	SS055_01411	SS058_01352		SS064_00391		SS072_01363	SS073_00356	SS076_01842	SS077_01431	SS078_00355		SS085_00075	SS087_01666	SS088_00097	SS091_00923		SS093_00038	SS097_01020				SS101_00953	SS1014_01086			SS1021_00894	SS1022_01866		SS1024_00579	SS1026_00361	SS1027_00451
group_4239	SS004_01472			SS014_00898	SS016_01665	SS018_01479	SS026_01857		SS039_01360	SS040_01220	SS041_01251		SS044_00229	SS046_01298	SS049_00387		SS052_01371	SS054_01692	SS055_01410	SS058_01351		SS064_00392	SS065_01389	SS072_01362	SS073_00355	SS076_01843	SS077_01432	SS078_00354		SS085_00074	SS087_01665	SS088_00098	SS091_00924		SS093_00037	SS097_01019		SS1001_00318		SS101_00954	SS1014_01087			SS1021_00893	SS1022_01867		SS1024_00580	SS1026_00360	SS1027_00452
group_2494	SS004_01469	SS006_01968	SS010_00929		SS016_01668	SS018_01482	SS026_01860	SS037_01952	SS039_01363		SS041_01254	SS043_01343	SS044_00226	SS046_01295	SS049_00390	SS050_01160	SS052_01374		SS055_01407	SS058_01348		SS064_00395		SS072_01359	SS073_00352	SS076_01846	SS077_01435	SS078_00351	SS079_01928	SS085_00071		SS088_00101	SS091_00927	SS092_00408	SS093_00034	SS097_01016	SS099_00747			SS101_00957				SS1021_00890			SS1024_00583
group_205	SS004_01466	SS006_01971	SS010_00933			SS018_01485	SS026_01863	SS037_01955	SS039_01366		SS041_01257	SS043_01346	SS044_00223		SS049_00393	SS050_01163	SS052_01377	SS054_01686	SS055_01404	SS058_01345		SS064_00398		SS072_01356	SS073_00349	SS076_01849	SS077_01438	SS078_00348	SS079_01925	SS085_00068	SS087_01659	SS088_00449	SS091_00930		SS093_00031	SS097_01013	SS099_00751	SS1001_00324	SS1006_00685	SS101_00960	SS1014_01005	SS1017_01519	SS1018_02195			SS1023_00297			SS1027_00458
recX	SS004_01433	SS006_01667	SS010_00889	SS014_02238	SS016_01806	SS018_01281	SS026_02152	SS037_01607	SS039_01700	SS040_02271	SS041_01280	SS043_00398	SS044_00711	SS046_01210	SS049_00438	SS050_01266	SS052_01250	SS054_02025	SS055_01286	SS058_01140	SS060_00582	SS064_00443	SS065_02374	SS072_01311	SS073_00087	SS076_00255	SS077_00149	SS078_01827	SS079_01876	SS085_01886	SS087_02038	SS088_02039	SS091_00717	SS092_00458	SS093_01892	SS097_00886	SS099_00520	SS1001_00848		SS101_00011	SS1014_00900			SS1021_01367	SS1022_00510	SS1023_02129	SS1024_00728	SS1026_00871	SS1027_00516
agaC_2	SS004_01426		SS010_00882		SS016_01799	SS018_01288	SS026_02145	SS037_01625	SS039_01707		SS041_01287	SS043_00391	SS044_00704	SS046_01217	SS049_00445	SS050_01259	SS052_01257	SS054_01834	SS055_01293	SS058_01147		SS064_00450		SS072_01304	SS073_00080	SS076_00262	SS077_00156	SS078_01820	SS079_01883	SS085_01879	SS087_02031		SS091_00710	SS092_00465	SS093_01885	SS097_01035	SS099_00513			SS101_00018				SS1021_01374	SS1022_00517		SS1024_00721
group_152	SS004_01420	SS006_01654	SS010_00876		SS016_01793	SS018_01294	SS026_02139	SS037_01631	SS039_01713	SS040_00615	SS041_01293	SS043_00385	SS044_00698	SS046_01223	SS049_00451	SS050_01253	SS052_01263	SS054_01840	SS055_01299	SS058_01153	SS060_00595	SS064_00456		SS072_01298	SS073_00074	SS076_00268	SS077_00162	SS078_01814	SS079_01889	SS085_01873	SS087_00964	SS088_01892	SS091_00704	SS092_00471	SS093_01879	SS097_01041	SS099_00507	SS1001_00835	SS1006_01460	SS101_00024	SS1014_00887	SS1017_00622	SS1018_01231	SS1021_01380	SS1022_00523	SS1023_00638	SS1024_00715	SS1026_00884	SS1027_00529
group_703	SS004_01419	SS006_01653	SS010_00875	SS014_01554	SS016_01792	SS018_01295	SS026_02138	SS037_01632	SS039_01714	SS040_00613	SS041_01294	SS043_00384	SS044_00697	SS046_01224	SS049_00452	SS050_01252	SS052_01264		SS055_01300	SS058_01154		SS064_00457	SS065_00818	SS072_01297	SS073_00073	SS076_00269	SS077_00163	SS078_01813	SS079_01890	SS085_01872	SS087_00965		SS091_00703	SS092_00472	SS093_01878	SS097_01042	SS099_00506	SS1001_00834		SS101_00025	SS1014_00886			SS1021_01381		SS1023_00639		SS1026_00885	SS1027_00530
group_1292	SS004_01417										SS041_01297 SS041_01296				SS049_00454		SS052_01266		SS055_01302	SS058_01157 SS058_01156		SS064_00459		SS072_01295	SS073_00071		SS077_00165				SS087_00967		SS091_00701							SS101_00027
group_450	SS004_01416	SS006_01647			SS016_01789	SS018_01300	SS026_02133	SS037_01636		SS040_00610 SS040_00609	SS041_01298	SS043_00380	SS044_00691		SS049_00455	SS050_01246	SS052_01267		SS055_01303	SS058_01158		SS064_00460		SS072_01294	SS073_00070	SS076_00274	SS077_00166			SS085_01866	SS087_00968	SS088_01897	SS091_00700		SS093_01872	SS097_01047			SS1006_01456	SS101_00028		SS1017_01927	SS1018_01227				SS1024_00710
group_354	SS004_01415					SS018_01301					SS041_01299		SS044_00690		SS049_00456		SS052_01268		SS055_01304	SS058_01159		SS064_00461		SS072_01293	SS073_00069	SS076_00644	SS077_00167			SS085_01865	SS087_00970 SS087_00969	SS088_01544 SS088_01898	SS091_00699			SS097_01048			SS1006_01455	SS101_00029		SS1017_01928	SS1018_01226				SS1024_00709
group_1462	SS004_01414					SS018_01302					SS041_01300		SS044_00689		SS049_00457		SS052_01269		SS055_01305	SS058_01160		SS064_00462		SS072_01292	SS073_00068	SS076_00643	SS077_00168			SS085_01864	SS087_00971	SS088_01543	SS091_00698			SS097_01049				SS101_00030							SS1024_00708
group_1563	SS004_01413					SS018_01303					SS041_01301		SS044_00688		SS049_00458		SS052_01270		SS055_01306	SS058_01161		SS064_00463		SS072_01291	SS073_00067	SS076_00642	SS077_00169			SS085_01863	SS087_00972	SS088_01542	SS091_00697			SS097_01050				SS101_00031							SS1024_00707
group_2445	SS004_01408						SS026_02107				SS041_01306				SS049_00463		SS052_01275		SS055_01311	SS058_01166		SS064_00468		SS072_01286	SS073_00062		SS077_00174	SS078_01801			SS087_01828	SS088_00703	SS091_00692		SS093_01863					SS101_00036				SS1021_01031	SS1022_00532		SS1024_00755
group_1375	SS004_01407						SS026_02108				SS041_01307				SS049_00464		SS052_01276		SS055_01312	SS058_01167		SS064_00469		SS072_01285	SS073_00061		SS077_00175	SS078_01800			SS087_01829	SS088_00702	SS091_00691		SS093_01862					SS101_00037				SS1021_01032	SS1022_00533		SS1024_00756
group_763	SS004_01404						SS026_02110				SS041_01310				SS049_00467		SS052_01279		SS055_01315	SS058_01170		SS064_00472		SS072_01282	SS073_00058		SS077_00178	SS078_01797			SS087_01831	SS088_00700	SS091_00688		SS093_01860					SS101_00040				SS1021_01034	SS1022_00536		SS1024_00758
group_670	SS004_01403 SS004_01405 SS004_01406						SS026_02111				SS041_01311 SS041_01309 SS041_01308				SS049_00468 SS049_00466 SS049_00465		SS052_01280 SS052_01278 SS052_01277		SS055_01316 SS055_01314 SS055_01313	SS058_01171 SS058_01169 SS058_01168		SS064_00473 SS064_00471 SS064_00470		SS072_01281 SS072_01283 SS072_01284	SS073_00057 SS073_00059 SS073_00060		SS077_00179 SS077_00177 SS077_00176	SS078_01795 SS078_01796			SS087_01832	SS088_00699	SS091_00687 SS091_00689 SS091_00690		SS093_01859					SS101_00039 SS101_00038				SS1021_01035	SS1022_00537		SS1024_00759
group_6	SS004_01402	SS006_01105		SS014_01534 SS014_01000		SS018_00059	SS026_00592 SS026_00591 SS026_01734 SS026_00593	SS037_00173 SS037_00174	SS039_02085 SS039_02086		SS041_01312	SS043_00018 SS043_00019	SS044_00868 SS044_02268 SS044_02257 SS044_02258	SS046_02027 SS046_02026	SS049_00469	SS050_00585	SS052_01281		SS055_01317	SS058_01172	SS060_00652	SS064_00474	SS065_01144 SS065_01143	SS072_01280	SS073_00056	SS076_01356 SS076_01181 SS076_01192 SS076_01191	SS077_00180	SS078_00715 SS078_01879 SS078_01240		SS085_02328 SS085_00521 SS085_00532 SS085_00531	SS087_01571 SS087_01903 SS087_01827 SS087_01476 SS087_01572 SS087_01475	SS088_01020 SS088_01994 SS088_02164	SS091_00686		SS093_01985 SS093_01569 SS093_01986	SS097_00706			SS1006_01724	SS101_00438		SS1017_01042	SS1018_02319		SS1022_00700	SS1023_00557 SS1023_02235 SS1023_00553 SS1023_00898
group_980	SS004_01391	SS006_01629	SS010_00853	SS014_01575	SS016_01769	SS018_01318	SS026_02122	SS037_01654	SS039_01736		SS041_01323	SS043_00362	SS044_00673	SS046_01246	SS049_00480	SS050_01228	SS052_01293	SS054_01861	SS055_01328	SS058_01183		SS064_00485		SS072_01269	SS073_00045	SS076_00627	SS077_00191	SS078_01784	SS079_01911	SS085_01848	SS087_01843	SS088_00688	SS091_00675	SS092_00495	SS093_01848		SS099_00484			SS101_00449				SS1021_01046	SS1022_00549		SS1024_00770	SS1026_00908	SS1027_00551
group_1562	SS004_01382	SS006_01620	SS010_00844			SS018_01327	SS026_02202		SS039_01745		SS041_01332		SS044_00664	SS046_01255	SS049_00489	SS050_01219	SS052_01302		SS055_01337	SS058_01192		SS064_00494		SS072_01260	SS073_00036	SS076_00618	SS077_00200	SS078_01775		SS085_01838	SS087_01497	SS088_01741	SS091_00666	SS092_00503	SS093_00431	SS097_01074	SS099_00475			SS101_00458				SS1021_01055	SS1022_00450		SS1024_01461
group_1851	SS004_01381	SS006_01619	SS010_00843			SS018_01328	SS026_02201		SS039_01746		SS041_01333		SS044_00663	SS046_01256	SS049_00490	SS050_01218	SS052_01303		SS055_01338	SS058_01193		SS064_00495		SS072_01259	SS073_00035	SS076_00617	SS077_00201	SS078_01774		SS085_01837	SS087_01496	SS088_01740	SS091_00665	SS092_00504	SS093_00430	SS097_01075	SS099_00474			SS101_00459				SS1021_01056	SS1022_00451		SS1024_01462
group_702	SS004_01380	SS006_01618	SS010_00842			SS018_01329	SS026_02200		SS039_01748 SS039_01749 SS039_01751 SS039_01750		SS041_01334		SS044_00662	SS046_01258 SS046_01260 SS046_01259	SS049_00491	SS050_01217	SS052_01304		SS055_01339	SS058_01194		SS064_00496		SS072_01258	SS073_00034	SS076_00616	SS077_00202	SS078_01773		SS085_01836	SS087_01495	SS088_01739	SS091_00664	SS092_00505	SS093_00429	SS097_01076	SS099_00473			SS101_00460				SS1021_01057	SS1022_00452		SS1024_01463
group_1030	SS004_01379	SS006_01617	SS010_00841			SS018_01330 SS018_01029					SS041_01335		SS044_00661 SS044_00035 SS044_02181		SS049_00492	SS050_01216	SS052_01305		SS055_01340	SS058_01195		SS064_00497		SS072_01257	SS073_00033	SS076_00615 SS076_00426 SS076_01178	SS077_00203	SS078_01772		SS085_01835 SS085_00005 SS085_01718	SS087_00513 SS087_02079	SS088_01738	SS091_00663	SS092_00506		SS097_01077 SS097_01942	SS099_00472			SS101_00461
group_933	SS004_01378	SS006_01616	SS010_00840			SS018_01331	SS026_00254		SS039_02010		SS041_01336		SS044_00660	SS046_01881	SS049_00493	SS050_01215	SS052_01306		SS055_01341	SS058_01196		SS064_00498		SS072_01256	SS073_00032	SS076_00614	SS077_00204	SS078_01771		SS085_01834	SS087_01493	SS088_01737	SS091_00662	SS092_00507	SS093_00426	SS097_01078	SS099_00471			SS101_00462				SS1021_01059	SS1022_00454		SS1024_01465
bioY2	SS004_01371	SS006_01429	SS010_00833		SS016_00157	SS018_01100	SS026_00239	SS037_01721	SS039_02003	SS040_02223	SS041_01343	SS043_01687	SS044_00653	SS046_01888	SS049_00500	SS050_01026	SS052_01313	SS054_00557	SS055_01348	SS058_01203	SS060_02050	SS064_00505	SS065_01654	SS072_00642	SS073_00025	SS076_01269	SS077_00211	SS078_01764	SS079_00158	SS085_01827	SS087_01479		SS091_00655	SS092_00514	SS093_00412	SS097_01585	SS099_00464	SS1001_00879		SS101_00469	SS1014_01815			SS1021_01066	SS1022_00460	SS1023_00170	SS1024_00589	SS1026_01463	SS1027_01594
yknX	SS004_01368	SS006_01426	SS010_00830		SS016_00160	SS018_01097	SS026_00236	SS037_01718	SS039_02000			SS043_01684	SS044_00650	SS046_01891	SS049_00503	SS050_01029	SS052_01316	SS054_00560	SS055_01351	SS058_01206		SS064_00508		SS072_00645	SS073_00022	SS076_01272	SS077_00214	SS078_01241	SS079_00155	SS085_01824	SS087_01474	SS088_01727	SS091_00652	SS092_00517	SS093_00409	SS097_01582	SS099_00461			SS101_00472				SS1021_00763	SS1022_00463		SS1024_00592	SS1026_01460	SS1027_01591
pspB	SS004_01363	SS006_01419	SS010_00825	SS014_00456	SS016_00165	SS018_01092	SS026_00231	SS037_01713	SS039_01995	SS040_00986	SS041_01351	SS043_01679	SS044_00975	SS046_01896	SS049_00553	SS050_01036	SS052_01321	SS054_00565	SS055_01356	SS058_01211	SS060_01734	SS064_00513	SS065_01662	SS072_00650	SS073_00017	SS076_00764	SS077_00219	SS078_01249	SS079_00150	SS085_01046	SS087_01469	SS088_01722	SS091_00647	SS092_00523	SS093_00404	SS097_01577	SS099_00456	SS1001_00888		SS101_00477	SS1014_01823			SS1021_00768	SS1022_00468	SS1023_00179	SS1024_00597	SS1026_01454	SS1027_01586
ylaC	SS004_01354	SS006_01410	SS010_00816			SS018_01083	SS026_00222	SS037_01704	SS039_02061		SS041_01360	SS043_01670	SS044_00984	SS046_01905	SS049_00562	SS050_01045	SS052_01330	SS054_00574	SS055_01365	SS058_01220	SS060_01743	SS064_00522		SS072_00659	SS073_00008	SS076_00755	SS077_00228	SS078_01258	SS079_00141	SS085_01037	SS087_01460		SS091_00638	SS092_00532	SS093_00395	SS097_01568	SS099_00447	SS1001_00897		SS101_00486	SS1014_01832			SS1021_00780	SS1022_00477	SS1023_00188	SS1024_00606	SS1026_01445	SS1027_01576
group_573	SS004_01353	SS006_01409			SS016_00174	SS018_01082	SS026_00221				SS041_01361	SS043_01669	SS044_00985		SS049_00563	SS050_01046	SS052_01331		SS055_01366	SS058_01221		SS064_00523		SS072_00660	SS073_00007	SS076_00754	SS077_00229	SS078_01259	SS079_00140	SS085_01036	SS087_01459		SS091_00637	SS092_00533	SS093_00394	SS097_01567				SS101_00487				SS1021_00781	SS1022_00478		SS1024_00607	SS1026_01444	SS1027_01575
add	SS004_01965	SS006_01048	SS010_01293		SS016_01748	SS018_00316	SS026_02104	SS037_00285	SS039_00284		SS041_01835	SS043_00128	SS044_00822	SS046_00018	SS049_00572	SS050_00819	SS052_01746	SS054_01134	SS055_01661	SS058_01719	SS060_01718	SS064_00531		SS072_01701	SS073_01419	SS076_00675	SS077_01101	SS078_00999	SS079_01187	SS085_02197	SS087_01859		SS091_00961	SS092_01328	SS093_00599	SS097_00520	SS099_01960			SS101_01065				SS1021_01592	SS1022_00974		SS1024_00348	SS1026_01291	SS1027_00860
group_1861	SS004_01964	SS006_01049	SS010_01292		SS016_01749	SS018_00315	SS026_02103	SS037_00286	SS039_00285		SS041_01836	SS043_00129	SS044_00821	SS046_00017	SS049_00573	SS050_01898	SS052_01745		SS055_01662	SS058_01718		SS064_00532		SS072_01702	SS073_01420	SS076_00676	SS077_01100	SS078_00998	SS079_01186	SS085_02198	SS087_01858		SS091_00962	SS092_01327	SS093_00598	SS097_00521	SS099_01961			SS101_01066				SS1021_01591	SS1022_00973		SS1024_00347	SS1026_01290	SS1027_00861
group_420	SS004_01941	SS006_02091	SS010_01269	SS014_01363	SS016_00462	SS018_01347	SS026_02080	SS037_00132	SS039_01943	SS040_00650	SS041_01859	SS043_01130	SS044_00418	SS046_01800	SS049_00597 SS049_00596	SS050_01792	SS052_01722	SS054_01391	SS055_01685	SS058_01695	SS060_01220	SS064_00555	SS065_01188	SS072_01725	SS073_01443	SS076_01917	SS077_01077	SS078_00818	SS079_00636	SS085_02226		SS088_01010	SS091_00985	SS092_01299	SS093_00575	SS097_00510	SS099_00432	SS1001_00067	SS1006_02313	SS101_00602	SS1014_01789	SS1017_00413	SS1018_01394			SS1023_00541			SS1027_00705
group_1039	SS004_01937					SS018_01351					SS041_01863				SS049_00601		SS052_01718		SS055_01689	SS058_01691		SS064_00559		SS072_01729	SS073_01448 SS073_01447		SS077_01073						SS091_00990 SS091_00989							SS101_00606
group_2463	SS004_01936					SS018_01352					SS041_01864				SS049_00602		SS052_01717		SS055_01690	SS058_01690		SS064_00560			SS073_01449		SS077_01072						SS091_00991
mshA	SS004_01935					SS018_01353					SS041_01865				SS049_00603		SS052_01716		SS055_01691	SS058_01689		SS064_00561			SS073_01450		SS077_01071						SS091_00992
group_2322	SS004_01934					SS018_01354					SS041_01866				SS049_00604		SS052_01715		SS055_01692	SS058_01688		SS064_00562			SS073_01451		SS077_01070						SS091_00993
group_3562	SS004_01933					SS018_01355					SS041_01867				SS049_00605		SS052_01714		SS055_01693	SS058_01687		SS064_00563			SS073_01452		SS077_01069						SS091_00994
group_5307	SS004_01932					SS018_01356					SS041_01868				SS049_00606		SS052_01713		SS055_01694	SS058_01686		SS064_00564			SS073_01453		SS077_01068						SS091_00995
arnC_2	SS004_01931					SS018_01357					SS041_01869				SS049_00607		SS052_01712		SS055_01695	SS058_01685		SS064_00565		SS072_01737	SS073_01454		SS077_01067						SS091_00996							SS101_00614
group_7387	SS004_01930					SS018_01358					SS041_01870				SS049_00608		SS052_01711		SS055_01696	SS058_01684		SS064_00566		SS072_01738	SS073_01455		SS077_01066						SS091_00997							SS101_00615
neuA_2	SS004_01929					SS018_01359					SS041_01871				SS049_00609		SS052_01710		SS055_01697	SS058_01683		SS064_00567		SS072_01739	SS073_01456		SS077_01065						SS091_00998							SS101_00616
group_2462	SS004_01928					SS018_01360					SS041_01872				SS049_00610		SS052_01709		SS055_01698	SS058_01682		SS064_00568		SS072_01740	SS073_01457		SS077_01064						SS091_00999							SS101_00617
group_2777	SS004_01927					SS018_01361					SS041_01873				SS049_00611		SS052_01708		SS055_01699	SS058_01681		SS064_00569		SS072_01741	SS073_01458		SS077_01063						SS091_01000							SS101_00618
legI	SS004_01926	SS006_02109	SS010_01252			SS018_01362			SS039_01960		SS041_01874			SS046_01817	SS049_00612		SS052_01707		SS055_01700	SS058_01680		SS064_00570		SS072_01742	SS073_01459		SS077_01062						SS091_01001							SS101_00619
neuC	SS004_01925					SS018_01363					SS041_01875				SS049_00613		SS052_01706		SS055_01701	SS058_01679		SS064_00571		SS072_01743	SS073_01460		SS077_01061						SS091_01002							SS101_00620
epsM	SS004_01924					SS018_01364					SS041_01876				SS049_00614		SS052_01705		SS055_01702	SS058_01678		SS064_00572		SS072_01744	SS073_01461		SS077_01060						SS091_01003							SS101_00621
neuA_1	SS004_01923	SS006_02112	SS010_01249			SS018_01365			SS039_01963		SS041_01877			SS046_01820	SS049_00615		SS052_01704		SS055_01703	SS058_01677		SS064_00573		SS072_01745	SS073_01462		SS077_01059						SS091_01004							SS101_00622
group_1471	SS004_01921 SS004_01922					SS018_01367 SS018_01366				SS040_02205	SS041_01879 SS041_01878		SS044_00763		SS049_00617 SS049_00616		SS052_01702 SS052_01703		SS055_01705 SS055_01704	SS058_01675 SS058_01676		SS064_00575 SS064_00574		SS072_01747 SS072_01746	SS073_01464 SS073_01463	SS076_01179	SS077_01057 SS077_01058			SS085_00519			SS091_01006 SS091_01005							SS101_00624 SS101_00623
group_1378	SS004_01588					SS018_01368					SS041_01747		SS044_00764		SS049_00638 SS049_01018 SS049_01467 SS049_00618		SS052_01906 SS052_01701		SS055_01915	SS058_01892		SS064_00576 SS064_00723 SS064_01099 SS064_01562		SS072_01986	SS073_01839	SS076_00766	SS077_01337 SS077_01056			SS085_02368			SS091_00630						SS1006_00205			SS1017_00097	SS1018_00448
group_469	SS004_01689					SS018_01369					SS041_01996		SS044_00596		SS049_00619		SS052_01157		SS055_01897	SS058_01937	SS060_01877 SS060_01873	SS064_00577	SS065_00346	SS072_01926	SS073_01027	SS076_00947	SS077_00019			SS085_00538			SS091_01414						SS1006_00388	SS101_00494	SS1014_00566		SS1018_02130 SS1018_02255		SS1022_00930	SS1023_00145 SS1023_00946 SS1023_02083
group_765	SS004_01688					SS018_01370					SS041_01997		SS044_00597		SS049_00620		SS052_01158		SS055_01898	SS058_01936	SS060_01876 SS060_01874	SS064_00578	SS065_00345	SS072_01927	SS073_01028	SS076_00946	SS077_00018			SS085_00539			SS091_01413				SS099_01769	SS1001_00087	SS1006_02293	SS101_00495	SS1014_01769	SS1017_00392	SS1018_01374			SS1023_00144 SS1023_00315 SS1023_00945 SS1023_02082
group_640	SS004_01687			SS014_02150 SS014_01715		SS018_01371					SS041_01998				SS049_00621		SS052_01159		SS055_01899	SS058_01935	SS060_01875	SS064_00579		SS072_01928	SS073_01029	SS076_01900	SS077_00017	SS078_00802				SS088_01921 SS088_01122 SS088_02060	SS091_01412				SS099_01768			SS101_00496						SS1023_02081 SS1023_00316 SS1023_00143
group_90	SS004_01685 SS004_01686			SS014_01716 SS014_00377 SS014_02151		SS018_01373 SS018_01372					SS041_02000 SS041_01999		SS044_00600 SS044_00599		SS049_00623 SS049_00622		SS052_01161 SS052_01160		SS055_01901 SS055_01900	SS058_01933 SS058_01934		SS064_00581 SS064_00580	SS065_00344	SS072_01930 SS072_01929	SS073_01031 SS073_01030	SS076_00943 SS076_00944 SS076_01901	SS077_00015 SS077_00016	SS078_00803		SS085_00542 SS085_00541		SS088_01922 SS088_01375 SS088_01123	SS091_01410 SS091_01411				SS099_01766 SS099_01767		SS1006_00258	SS101_00498 SS101_00497			SS1018_01272			SS1023_02280 SS1023_01799 SS1023_02114
group_2455	SS004_01684					SS018_01374					SS041_02001				SS049_00624		SS052_01162		SS055_01902	SS058_01932		SS064_00582		SS072_01931	SS073_01032		SS077_00014						SS091_01409							SS101_00499
xerD	SS004_01683				SS016_00447	SS018_01375		SS037_00147			SS041_02002				SS049_00625		SS052_01163		SS055_01903	SS058_01931		SS064_00583		SS072_01932	SS073_01033	SS076_01898	SS077_00013	SS078_00800			SS087_00620 SS087_00619	SS088_01120	SS091_01408							SS101_00500					SS1022_00931				SS1027_00721
group_4249	SS004_01682					SS018_01376					SS041_02003				SS049_00626		SS052_01165		SS055_01905	SS058_01930		SS064_00584		SS072_01933	SS073_01034		SS077_00011						SS091_01407							SS101_00501
group_1034	SS004_01681					SS018_01377					SS041_02004				SS049_00627		SS052_01164		SS055_01904	SS058_01929		SS064_00585		SS072_01934	SS073_01035		SS077_00012						SS091_01406							SS101_00502
group_673	SS004_01609	SS006_02075	SS010_00965			SS018_01028	SS026_02223		SS039_00751		SS041_02010		SS044_00034 SS044_02182	SS046_01787	SS049_00634	SS050_01909	SS052_01244		SS055_01911	SS058_01923		SS064_00718		SS072_01940	SS073_01041	SS076_00425	SS077_00005	SS078_00791		SS085_02344	SS087_00512	SS088_01110	SS091_01400	SS092_01278	SS093_02098	SS097_01941	SS099_01203			SS101_00508
group_2022	SS004_01587		SS010_00969			SS018_01024	SS026_01811				SS041_01531		SS044_00104		SS049_00639		SS052_01551		SS055_01512	SS058_01475		SS064_00724		SS072_01484	SS073_01045	SS076_00421	SS077_01536	SS078_00787		SS085_01759	SS087_02093		SS091_01350	SS092_01273	SS093_00436	SS097_00403	SS099_00408			SS101_01102				SS1021_01161	SS1022_01118		SS1024_01632
group_9862	SS004_01584					SS018_01021	SS026_01808				SS041_01534		SS044_00107		SS049_00643		SS052_01548		SS055_01509	SS058_01478		SS064_00727		SS072_01487	SS073_01048	SS076_00418	SS077_01533			SS085_01756			SS091_01347		SS093_00439	SS097_00400				SS101_01099				SS1021_01158	SS1022_01121		SS1024_01635	SS1026_01074
group_1466	SS004_01583					SS018_01020	SS026_01807				SS041_01535		SS044_00108		SS049_00644		SS052_01547		SS055_01508	SS058_01479		SS064_00728		SS072_01488	SS073_01049	SS076_00417	SS077_01532			SS085_01755			SS091_01346		SS093_00440	SS097_00399				SS101_01098				SS1021_01157	SS1022_01122		SS1024_01636	SS1026_01075
group_594	SS004_01570	SS006_01533			SS016_00426	SS018_01006	SS026_01792	SS037_00168	SS039_00732		SS041_01548	SS043_00008	SS044_00122	SS046_01768	SS049_00657	SS050_01775	SS052_01534	SS054_01023	SS055_01494	SS058_01492		SS064_00741		SS072_01501	SS073_01062	SS076_00404	SS077_01518	SS078_00772	SS079_00671	SS085_01741	SS087_01994	SS088_01989	SS091_01333	SS092_01258	SS093_00455	SS097_00385	SS099_00393			SS101_01085				SS1021_01144	SS1022_01136		SS1024_01649	SS1026_01088	SS1027_00742
group_4242	SS004_01566					SS018_01002					SS041_01552				SS049_00661		SS052_01530		SS055_01490	SS058_01496		SS064_00745		SS072_01505	SS073_01066	SS076_00400	SS077_01514						SS091_01329			SS097_00381				SS101_01081
group_1298	SS004_01565					SS018_01001	SS026_01787				SS041_01553		SS044_00127		SS049_00662		SS052_01529		SS055_01489	SS058_01497				SS072_01506	SS073_01067	SS076_00399	SS077_01513	SS078_00763		SS085_01736	SS087_01626		SS091_01328		SS093_00460	SS097_00380				SS101_01080				SS1021_01139	SS1022_01141		SS1024_01654
group_7377	SS004_01564						SS026_01786				SS041_01554		SS044_00128		SS049_00663		SS052_01528		SS055_01488	SS058_01498		SS064_00746		SS072_01507	SS073_01068	SS076_00398	SS077_01512			SS085_01735			SS091_01327		SS093_00461					SS101_01079
group_1568	SS004_01563					SS018_00999					SS041_01555				SS049_00664	SS050_00362	SS052_01527		SS055_01487	SS058_01499		SS064_00747		SS072_01508	SS073_01069	SS076_00397	SS077_01511						SS091_01326			SS097_00378				SS101_01078					SS1022_01143
group_4241	SS004_01562	SS006_01548	SS010_00996			SS018_00998	SS026_01784	SS037_00175	SS039_00718	SS040_00689	SS041_01556	SS043_00020	SS044_00130	SS046_01483	SS049_00665	SS050_00363	SS052_01526		SS055_01486	SS058_01500	SS060_01291	SS064_00748	SS065_01142	SS072_01509	SS073_01070	SS076_00396	SS077_01510	SS078_00760		SS085_01733	SS087_01623	SS088_01995	SS091_01325	SS092_01241	SS093_00463	SS097_00377	SS099_00378	SS1001_00869	SS1006_01723	SS101_01077	SS1014_00002	SS1017_01041	SS1018_02318	SS1021_01136	SS1022_01144	SS1023_02236	SS1024_01657
dltA	SS004_01561	SS006_01549	SS010_00997			SS018_00997	SS026_01783	SS037_00176	SS039_00717	SS040_00690	SS041_01557	SS043_00021	SS044_00131	SS046_01484	SS049_00666	SS050_00364	SS052_01525		SS055_01485	SS058_01501	SS060_01290	SS064_00749	SS065_01141	SS072_01510	SS073_01071	SS076_00395	SS077_01509	SS078_00759		SS085_01732	SS087_01622	SS088_01996	SS091_01324	SS092_01240	SS093_00464	SS097_00376	SS099_00377	SS1001_00868	SS1006_01722	SS101_01076	SS1014_00003	SS1017_01040	SS1018_02317	SS1021_01135	SS1022_01145	SS1023_02237	SS1024_01658
group_2207	SS004_01560	SS006_01550	SS010_00998			SS018_00996	SS026_01782	SS037_00177	SS039_00716	SS040_00691	SS041_01558	SS043_00022	SS044_00132	SS046_01485	SS049_00667	SS050_00365	SS052_01524		SS055_01484	SS058_01502	SS060_01289	SS064_00750	SS065_01140	SS072_01511	SS073_01072	SS076_00394	SS077_01508	SS078_00758		SS085_01731	SS087_01621	SS088_01567 SS088_01997	SS091_01323	SS092_01239	SS093_00465	SS097_00375	SS099_00376	SS1001_00867	SS1006_01721	SS101_01075	SS1014_00004	SS1017_01039	SS1018_02316	SS1021_01134	SS1022_01146	SS1023_02238	SS1024_01659
dltC	SS004_01559	SS006_01551	SS010_00999			SS018_00995	SS026_01781	SS037_00178	SS039_00715	SS040_00692	SS041_01559	SS043_00023	SS044_00133	SS046_01486	SS049_00668	SS050_00366	SS052_01523		SS055_01483	SS058_01503	SS060_01288	SS064_00751	SS065_01139	SS072_01512	SS073_01073	SS076_00393	SS077_01507	SS078_00757		SS085_01730	SS087_01620	SS088_01566	SS091_01322	SS092_01238	SS093_00466	SS097_00374	SS099_00375	SS1001_00866	SS1006_01720	SS101_01074	SS1014_00005	SS1017_01038	SS1018_02315	SS1021_01133	SS1022_01147	SS1023_02239	SS1024_01660
dltD	SS004_01558	SS006_01552	SS010_01000			SS018_00994	SS026_01780	SS037_00179	SS039_00714	SS040_00693	SS041_01560	SS043_00024	SS044_00134	SS046_01487	SS049_00669	SS050_00367	SS052_01522		SS055_01482	SS058_01504	SS060_01287	SS064_00752	SS065_01138	SS072_01513	SS073_01074	SS076_00392	SS077_01506	SS078_00756		SS085_01729	SS087_01619	SS088_01565	SS091_01321	SS092_01237	SS093_00467	SS097_00373	SS099_00374	SS1001_00865	SS1006_01719	SS101_01073	SS1014_00006	SS1017_01037	SS1018_02314	SS1021_01132	SS1022_01148	SS1023_02240	SS1024_01661
group_191	SS004_01557	SS006_01553	SS010_01001			SS018_00993	SS026_01779	SS037_00180	SS039_00713	SS040_00694	SS041_01561	SS043_00025	SS044_00135	SS046_01488	SS049_00670	SS050_00368	SS052_01521		SS055_01481	SS058_01505	SS060_01286 SS060_01285	SS064_00753	SS065_01137	SS072_01514	SS073_01075	SS076_00391	SS077_01505	SS078_00755		SS085_00505	SS087_01618 SS087_01617	SS088_01858	SS091_01305	SS092_01236	SS093_00468	SS097_00372	SS099_00373	SS1001_00864	SS1006_01718	SS101_01371	SS1014_00007	SS1017_01036	SS1018_02313	SS1021_01131		SS1023_02241	SS1024_01662 SS1024_01663	SS1026_01132
group_1377	SS004_01545	SS006_01565	SS010_01013			SS018_00495			SS039_00701		SS041_01573		SS044_00147	SS046_01500	SS049_00683	SS050_00380	SS052_01509		SS055_01469	SS058_01517		SS064_00765		SS072_01526	SS073_01087	SS076_00379	SS077_01493	SS078_00743		SS085_00517			SS091_01293			SS097_01495	SS099_00361			SS101_01383				SS1021_00279	SS1022_01161		SS1024_01675
ogt	SS004_01533	SS006_01577	SS010_01025		SS016_00302	SS018_00507	SS026_01756	SS037_01346	SS039_00689		SS041_01585	SS043_00654	SS044_01358	SS046_01512	SS049_00695	SS050_00392	SS052_01497	SS054_00753	SS055_01457	SS058_01529		SS064_00777		SS072_01538	SS073_01099	SS076_00367	SS077_01481	SS078_00731	SS079_01096	SS085_00493	SS087_01594	SS088_01933	SS091_01281	SS092_01213	SS093_00492	SS097_01507	SS099_00349			SS101_01395				SS1021_00291	SS1022_01173		SS1024_01121	SS1026_01661	SS1027_01452
group_3130	SS004_01531	SS006_01579	SS010_01027		SS016_00304	SS018_00509	SS026_01754	SS037_01348	SS039_00687		SS041_01587	SS043_00656	SS044_01360	SS046_01514	SS049_00697	SS050_00394	SS052_01495	SS054_00751	SS055_01455	SS058_01531		SS064_00779		SS072_01540	SS073_01101	SS076_00365	SS077_01479	SS078_00729	SS079_01098	SS085_00495	SS087_01592	SS088_01935	SS091_01279	SS092_01211	SS093_00494	SS097_01509	SS099_00347			SS101_01397				SS1021_00293	SS1022_01175		SS1024_01124	SS1026_01659	SS1027_01450
group_636	SS004_01527	SS006_01583	SS010_01031		SS016_00308	SS018_00513	SS026_01750	SS037_01352	SS039_00683		SS041_01591	SS043_00660	SS044_01364	SS046_01518	SS049_00701	SS050_00398	SS052_01491	SS054_00747	SS055_01451	SS058_01535		SS064_00783		SS072_01544	SS073_01105	SS076_00361	SS077_01475	SS078_00725	SS079_01102	SS085_00499	SS087_01588	SS088_01939	SS091_01275	SS092_01207	SS093_00498	SS097_01513	SS099_00343			SS101_01401								SS1026_01655	SS1027_01445
group_574	SS004_01526	SS006_01584	SS010_01032		SS016_00309	SS018_00514	SS026_01749	SS037_01353	SS039_00682		SS041_01592	SS043_00661	SS044_01365	SS046_01519	SS049_00702	SS050_00399	SS052_01490	SS054_00746	SS055_01450	SS058_01536		SS064_00784		SS072_01545	SS073_01106	SS076_00360	SS077_01474	SS078_00724	SS079_01103	SS085_00500	SS087_01587	SS088_01940	SS091_01274	SS092_01206	SS093_00499	SS097_01514	SS099_00342			SS101_01402				SS1021_00297	SS1022_01180 SS1022_01179		SS1024_01128	SS1026_01654	SS1027_01444
group_1297	SS004_01525	SS006_01585	SS010_01033		SS016_00310	SS018_00515	SS026_01748	SS037_01354	SS039_00681		SS041_01593	SS043_00662	SS044_01366	SS046_01520	SS049_00703	SS050_00400	SS052_01489	SS054_00745	SS055_01449	SS058_01537		SS064_00785		SS072_01546	SS073_01107	SS076_00359	SS077_01473	SS078_00723	SS079_01104	SS085_00501	SS087_01586	SS088_01941	SS091_01273	SS092_01203	SS093_00500	SS097_01515	SS099_00341			SS101_01403				SS1021_00298	SS1022_01181		SS1024_01129	SS1026_01653	SS1027_01443
group_251	SS004_01524	SS006_01586	SS010_01034		SS016_00311	SS018_00516	SS026_01747	SS037_01355	SS039_00680		SS041_01594	SS043_00663	SS044_01367	SS046_01521	SS049_00704	SS050_00401	SS052_01488	SS054_00744	SS055_01448	SS058_01538		SS064_00786		SS072_01547	SS073_01108	SS076_00358	SS077_01472	SS078_00722	SS079_01105	SS085_00502	SS087_01585	SS088_01942	SS091_01272	SS092_01202	SS093_00501	SS097_01516	SS099_00340			SS101_01404				SS1021_00299	SS1022_01182		SS1024_01130	SS1026_01652	SS1027_01442
group_3544	SS004_01520						SS026_01744				SS041_01598				SS049_00708		SS052_01483		SS055_01443	SS058_01543		SS064_00790		SS072_01551								SS088_02023			SS093_00505
group_923	SS004_00631						SS026_01735				SS041_00392		SS044_00191		SS049_00718 SS049_00717		SS052_00285		SS055_00331	SS058_00349		SS064_00799		SS072_00009	SS073_01180	SS076_00346	SS077_00377		SS079_02170	SS085_01715		SS088_01478	SS091_00622		SS093_00514					SS101_00312
group_1142	SS004_00629 SS004_00630						SS026_00983				SS041_00390 SS041_00391		SS044_00190		SS049_00721 SS049_00719		SS052_00287 SS052_00286		SS055_00329 SS055_00330	SS058_00347 SS058_00348		SS064_00801 SS064_00800		SS072_00011 SS072_00010	SS073_01182 SS073_01181	SS076_00345	SS077_00379 SS077_00378		SS079_02171	SS085_01714		SS088_01477	SS091_00620 SS091_00621		SS093_00515					SS101_00314 SS101_00313								SS1026_01826
group_1505	SS004_00628						SS026_00984				SS041_00389		SS044_00189		SS049_00722 SS049_00723		SS052_00288		SS055_00328	SS058_00346		SS064_00802		SS072_00012	SS073_01183	SS076_00344	SS077_00380		SS079_02172	SS085_01713		SS088_01476 SS088_01475	SS091_00619		SS093_00516					SS101_00315
group_2421	SS004_00627										SS041_00388		SS044_00188		SS049_00724		SS052_00289		SS055_00327	SS058_00345		SS064_00803		SS072_00013	SS073_01184	SS076_00343	SS077_00381			SS085_01712			SS091_00618							SS101_00316
group_2420	SS004_00626										SS041_00387		SS044_00187		SS049_00725		SS052_00290		SS055_00326	SS058_00344		SS064_00804		SS072_00014	SS073_01185	SS076_00342	SS077_00382		SS079_02175	SS085_01711			SS091_00617							SS101_00317
pat	SS004_00624	SS006_01691	SS010_02061		SS016_02033	SS018_00158	SS026_00988	SS037_00912	SS039_01914		SS041_00385	SS043_01240	SS044_00185	SS046_01727	SS049_00727	SS050_01738	SS052_00292	SS054_00030	SS055_00324	SS058_00342		SS064_00806		SS072_00016	SS073_01187	SS076_00340	SS077_00384	SS078_01026	SS079_02299	SS085_01709	SS087_02076	SS088_01471	SS091_00615	SS092_01191	SS093_00520	SS097_01226	SS099_01376	SS1001_00250	SS1006_00840	SS101_00319	SS1014_02072	SS1017_01075	SS1018_02231	SS1021_00311	SS1022_01194	SS1023_01164	SS1024_02003	SS1026_01832	SS1027_01250
hpdA	SS004_00621	SS006_01688	SS010_01889		SS016_02036	SS018_00418		SS037_00909	SS039_01917		SS041_00382	SS043_01237	SS044_00182	SS046_01724	SS049_00730	SS050_01741	SS052_00295	SS054_00033	SS055_00321	SS058_00339	SS060_00818	SS064_00809	SS065_00941	SS072_00019	SS073_01190	SS076_00337	SS077_00387	SS078_01023		SS085_01706			SS091_00612	SS092_01188		SS097_00010	SS099_01141	SS1001_00253	SS1006_00843	SS101_00322			SS1018_02228	SS1021_00314	SS1022_01197			SS1026_01835	SS1027_01247
srlR	SS004_00620	SS006_01687	SS010_01888		SS016_02037	SS018_00419		SS037_00908	SS039_01918		SS041_00381	SS043_01236	SS044_00181	SS046_01723	SS049_00731	SS050_01742	SS052_00296	SS054_00034	SS055_00320	SS058_00337 SS058_00338	SS060_00817	SS064_00810	SS065_00942	SS072_00020	SS073_01191	SS076_00336	SS077_00388	SS078_01022		SS085_01705			SS091_00611	SS092_01187		SS097_00011	SS099_01142	SS1001_00254	SS1006_00844	SS101_00323			SS1018_02227	SS1021_00315	SS1022_01198			SS1026_01836	SS1027_01246
sorC	SS004_00619	SS006_01686	SS010_01887		SS016_02038	SS018_00420		SS037_00907	SS039_01919		SS041_00380	SS043_01235	SS044_00180	SS046_01722	SS049_00732	SS050_01743	SS052_00297	SS054_00035	SS055_00319	SS058_00336	SS060_00816	SS064_00811	SS065_00943	SS072_00021	SS073_01192	SS076_00335	SS077_00389	SS078_01021		SS085_01704			SS091_00610	SS092_01186		SS097_00012	SS099_01143	SS1001_00255	SS1006_00845	SS101_00324			SS1018_02226	SS1021_00316	SS1022_01199			SS1026_01837	SS1027_01245
celD	SS004_00618	SS006_01685	SS010_01886		SS016_02039	SS018_00421		SS037_00906	SS039_01920		SS041_00379	SS043_01234	SS044_00179	SS046_01721	SS049_00733	SS050_01744	SS052_00298	SS054_00036	SS055_00318	SS058_00335	SS060_00815	SS064_00812	SS065_00944	SS072_00022	SS073_01193	SS076_00334	SS077_00390	SS078_01020		SS085_01703			SS091_00609	SS092_01185		SS097_00013	SS099_01144	SS1001_00256	SS1006_00846	SS101_00325			SS1018_02225	SS1021_00317	SS1022_01200			SS1026_01838	SS1027_01244
celA_1	SS004_00617	SS006_01684	SS010_01885		SS016_02040	SS018_00422		SS037_00905	SS039_01921		SS041_00378	SS043_01233	SS044_00178	SS046_01720	SS049_00734	SS050_01745	SS052_00299	SS054_00037	SS055_00317	SS058_00334	SS060_00814	SS064_00813	SS065_00945	SS072_00023	SS073_01194	SS076_00333	SS077_00391	SS078_01019		SS085_01702			SS091_00608	SS092_01184		SS097_00014	SS099_01145	SS1001_00257	SS1006_00847	SS101_00326			SS1018_02224	SS1021_00318	SS1022_01201			SS1026_01839	SS1027_01243
licC_1	SS004_00616	SS006_01683	SS010_01884		SS016_02041	SS018_00423		SS037_00904	SS039_01922		SS041_00377	SS043_01232	SS044_00177	SS046_01719	SS049_00735	SS050_01746	SS052_00300	SS054_00038	SS055_00316	SS058_00333	SS060_00813	SS064_00814	SS065_00946	SS072_00024	SS073_01195	SS076_00332	SS077_00392	SS078_01018		SS085_01701			SS091_00607	SS092_01183		SS097_00015	SS099_01146	SS1001_00258	SS1006_00848	SS101_00327			SS1018_02223	SS1021_00319	SS1022_01202			SS1026_01840	SS1027_01242
pflD	SS004_00615	SS006_01682	SS010_01883		SS016_02042	SS018_00424		SS037_00903	SS039_01923		SS041_00376	SS043_01231	SS044_00176	SS046_01718	SS049_00736	SS050_01747	SS052_00301	SS054_00039	SS055_00315	SS058_00332	SS060_00812	SS064_00815	SS065_00947	SS072_00025	SS073_01196	SS076_00331	SS077_00393	SS078_01017		SS085_01700			SS091_00606	SS092_01182		SS097_00016	SS099_01147	SS1001_00259	SS1006_00849	SS101_00328			SS1018_02222	SS1021_00320	SS1022_01203			SS1026_01841	SS1027_01241
fsaA	SS004_00614	SS006_01681	SS010_01882		SS016_02043	SS018_00425		SS037_00902	SS039_01924		SS041_00375	SS043_01230	SS044_00175	SS046_01717	SS049_00737	SS050_01748	SS052_00302	SS054_00040	SS055_00314	SS058_00331	SS060_00811	SS064_00816	SS065_00948	SS072_00026	SS073_01197	SS076_00330	SS077_00394	SS078_01016		SS085_01699			SS091_00605	SS092_01181		SS097_00017	SS099_01148	SS1001_00260	SS1006_00850	SS101_00329			SS1018_02221	SS1021_00321	SS1022_01204			SS1026_01842	SS1027_01240
group_237	SS004_00613	SS006_01680	SS010_01881		SS016_02044	SS018_00426		SS037_00901	SS039_01925		SS041_00374	SS043_01229	SS044_00174	SS046_01716	SS049_00738	SS050_01749	SS052_00303	SS054_00041	SS055_00313	SS058_00330	SS060_00810	SS064_00817	SS065_00949	SS072_00027	SS073_01198	SS076_00329	SS077_00395	SS078_01015		SS085_01698			SS091_00604	SS092_01180		SS097_00018	SS099_01149	SS1001_00261	SS1006_00851	SS101_00330			SS1018_02220	SS1021_00322	SS1022_01205			SS1026_01843	SS1027_01239
gldA	SS004_00612	SS006_01679	SS010_01880		SS016_02045	SS018_00427		SS037_00900	SS039_01926		SS041_00373	SS043_01228	SS044_00173	SS046_01715	SS049_00739	SS050_01750	SS052_00304	SS054_00042	SS055_00312	SS058_00329	SS060_00809	SS064_00818	SS065_00950	SS072_00028	SS073_01199	SS076_00328	SS077_00396	SS078_01014		SS085_01697			SS091_00603	SS092_01179		SS097_00019	SS099_01150	SS1001_01249	SS1006_00852	SS101_00331			SS1018_02219	SS1021_00323	SS1022_01206			SS1026_01844	SS1027_01238
mhqD	SS004_00602 SS004_00603	SS006_01670	SS010_01871	SS014_00705		SS018_00436	SS026_01000		SS039_01935	SS040_01762	SS041_00363 SS041_00364	SS043_01219	SS044_00164	SS046_01706	SS049_00750 SS049_00749	SS050_01759	SS052_00314 SS052_00313	SS054_00051	SS055_00302 SS055_00303	SS058_00319 SS058_00320	SS060_00800	SS064_00828 SS064_00827	SS065_00956	SS072_00038 SS072_00037	SS073_01209 SS073_01208	SS076_00319	SS077_00406 SS077_00405		SS079_01816	SS085_01688	SS087_01379	SS088_01529	SS091_00593 SS091_00594	SS092_01170	SS093_00532	SS097_00028	SS099_01159		SS1006_00861	SS101_00341 SS101_00340	SS1014_02084		SS1018_02210			SS1023_01175			SS1027_01229
group_1986	SS004_00597										SS041_00358		SS044_00159		SS049_00755		SS052_00319		SS055_00297	SS058_00314		SS064_00834		SS072_00043	SS073_01214		SS077_00411			SS085_01683	SS087_01385	SS088_02011	SS091_00588							SS101_00346
thiD	SS004_00596										SS041_00357		SS044_00158		SS049_00756		SS052_00320		SS055_00296	SS058_00313		SS064_00835		SS072_00044	SS073_01215		SS077_00412			SS085_01682	SS087_01386	SS088_02012	SS091_00587							SS101_00347
thiM	SS004_00595										SS041_00356		SS044_00157		SS049_00757		SS052_00321		SS055_00295	SS058_00312		SS064_00836		SS072_00045	SS073_01216		SS077_00413			SS085_01681	SS087_01387	SS088_02013	SS091_00586							SS101_00348
thiE	SS004_00594 SS004_00974		SS010_01035								SS041_00355 SS041_01678		SS044_00156 SS044_02081		SS049_00758 SS049_01371		SS052_00322 SS052_01631		SS055_00294 SS055_01513	SS058_00311 SS058_01674		SS064_00837 SS064_01466		SS072_00046 SS072_01631	SS073_01217		SS077_00414			SS085_01680	SS087_01388	SS088_02014 SS088_01878	SS091_00585 SS091_01533	SS092_01312						SS101_00349 SS101_01871
crp	SS004_00593										SS041_00354		SS044_00155		SS049_00759		SS052_00323		SS055_00293	SS058_00310		SS064_00838		SS072_00047	SS073_01218		SS077_00415			SS085_01679	SS087_01389	SS088_01846 SS088_01847	SS091_00584							SS101_00350
udp	SS004_00592										SS041_00353		SS044_00154		SS049_00760		SS052_00324		SS055_00292	SS058_00309		SS064_00839		SS072_00048	SS073_01219		SS077_00416			SS085_01678	SS087_01390	SS088_01848	SS091_00583							SS101_00351
group_7355	SS004_00591										SS041_00352		SS044_00153		SS049_00761		SS052_00325		SS055_00291	SS058_00308		SS064_00840		SS072_00049	SS073_01220		SS077_00417			SS085_01677	SS087_01391	SS088_01849	SS091_00582							SS101_00352
group_4202	SS004_00590										SS041_00351		SS044_00152		SS049_00762		SS052_00326		SS055_00290	SS058_00307		SS064_00841		SS072_00050	SS073_01221		SS077_00418			SS085_01676	SS087_01392	SS088_01850	SS091_00581							SS101_00353
ecfA2_2	SS004_00588 SS004_00589										SS041_00349 SS041_00350		SS044_00151		SS049_00764 SS049_00763		SS052_00328 SS052_00327		SS055_00288 SS055_00289	SS058_00305 SS058_00306		SS064_00843 SS064_00842		SS072_00052 SS072_00051	SS073_01223 SS073_01222		SS077_00420 SS077_00419			SS085_01675	SS087_01394 SS087_01393	SS088_01852 SS088_01851	SS091_00579 SS091_00580							SS101_00355 SS101_00354
group_1443	SS004_00585	SS006_00370	SS010_01863		SS016_01429	SS018_00890	SS026_01009	SS037_00883	SS039_02040		SS041_00346	SS043_01211	SS044_02271	SS046_01996	SS049_00767	SS050_00443	SS052_00331	SS054_00069	SS055_00285	SS058_00302		SS064_00846		SS072_00055	SS073_01226	SS076_00310	SS077_00423	SS078_00839	SS079_01790	SS085_01672	SS087_01397	SS088_01325	SS091_00576	SS092_01160	SS093_00541	SS097_00114	SS099_01167	SS1001_02309		SS101_00358				SS1021_01100	SS1022_00947		SS1024_02034	SS1026_01861	SS1027_01200
group_65	SS004_00576						SS026_01019 SS026_01018				SS041_00336 SS041_00337		SS044_02280		SS049_00776		SS052_00340		SS055_00276	SS058_00292 SS058_00293		SS064_00855 SS064_00857 SS064_00856		SS072_00064	SS073_01235	SS076_00941	SS077_00432	SS078_00848		SS085_00033 SS085_00032	SS087_01412	SS088_00975	SS091_00567		SS093_00551 SS093_00550					SS101_00041				SS1021_01091	SS1022_01078		SS1024_02043
group_2738	SS004_00571					SS018_00904		SS037_02138			SS041_00331				SS049_00781		SS052_00345	SS054_00084	SS055_00271	SS058_00287		SS064_00862		SS072_00069	SS073_01240	SS076_00936	SS077_00437	SS078_00854			SS087_00003		SS091_00562			SS097_00100				SS101_00046							SS1024_02048
group_413	SS004_00569 SS004_00570			SS014_01942	SS016_01444	SS018_00906 SS018_00905	SS026_01025	SS037_02137		SS040_01318	SS041_00329 SS041_00330	SS043_00971	SS044_01785		SS049_00783 SS049_00782		SS052_00347 SS052_00346	SS054_00085	SS055_00269 SS055_00270	SS058_00285 SS058_00286	SS060_01967	SS064_00864 SS064_00863		SS072_00071 SS072_00070	SS073_01242 SS073_01241	SS076_00934 SS076_00935	SS077_00439 SS077_00438	SS078_00855	SS079_00877	SS085_02099		SS088_00970	SS091_00560 SS091_00561		SS093_00557	SS097_00098 SS097_00099		SS1001_01159	SS1006_01761	SS101_00048 SS101_00047	SS1014_01430	SS1017_00524	SS1018_02435	SS1021_01086		SS1023_01679	SS1024_02049	SS1026_01876	SS1027_01184
group_4200	SS004_00567					SS018_00908					SS041_00327				SS049_00785		SS052_00349	SS054_00087	SS055_00267	SS058_00283		SS064_00866		SS072_00073	SS073_01244	SS076_00932	SS077_00441	SS078_00857			SS087_00004		SS091_00558			SS097_00096				SS101_00050				SS1021_01084
group_412	SS004_00565	SS006_00386	SS010_00223		SS016_01449	SS018_00910	SS026_01028	SS037_02132	SS039_00838	SS040_01313	SS041_00325	SS043_00976	SS044_01792	SS046_01865	SS049_00788 SS049_00787	SS050_00427	SS052_00351	SS054_00089	SS055_00265	SS058_00281		SS064_00868	SS065_02030	SS072_00075	SS073_01246	SS076_00930	SS077_00443	SS078_00859	SS079_00882	SS085_02106	SS087_00006	SS088_00964	SS091_00556	SS092_01144	SS093_00560	SS097_00094	SS099_01445			SS101_00052		SS1017_00527		SS1021_01082	SS1022_01070		SS1024_02054	SS1026_01883	SS1027_01179
group_378	SS004_00557	SS006_00394			SS016_01457	SS018_00321	SS026_01091	SS037_00305		SS040_01305	SS041_00317	SS043_00994	SS044_01800		SS049_00796	SS050_00419	SS052_00359	SS054_00097	SS055_00257	SS058_00273	SS060_01565	SS064_00876	SS065_02022	SS072_00083	SS073_01254	SS076_00922	SS077_00451	SS078_00867 SS078_00868	SS079_00890	SS085_02114	SS087_00014		SS091_00548	SS092_01136	SS093_01833	SS097_00677		SS1001_02327	SS1006_00902	SS101_00060	SS1014_01573		SS1018_01721	SS1021_01074	SS1022_01062	SS1023_01689	SS1024_02062	SS1026_01891	SS1027_01168
group_269	SS004_00556	SS006_00395	SS010_00231		SS016_01458	SS018_00322	SS026_01092		SS039_00846	SS040_01304	SS041_00316			SS046_00725	SS049_00797	SS050_00418	SS052_00360	SS054_00098	SS055_00256	SS058_00272		SS064_00877	SS065_02021	SS072_00084	SS073_01255	SS076_00921	SS077_00452	SS078_00869	SS079_00891		SS087_00015		SS091_00547	SS092_01135	SS093_01832	SS097_00678	SS099_01453			SS101_00061	SS1014_01574			SS1021_01073	SS1022_01061	SS1023_01690	SS1024_02063	SS1026_01892	SS1027_01167
group_1141	SS004_00550	SS006_00401			SS016_01464	SS018_00328					SS041_00310				SS049_00803		SS052_00366		SS055_00250	SS058_00266		SS064_00883		SS072_00090	SS073_01261	SS076_00915	SS077_00458				SS087_00021	SS088_00949	SS091_00541	SS092_01099		SS097_00943	SS099_02004			SS101_00067									SS1027_01161
clcA	SS004_00525			SS014_01501		SS018_00353	SS026_01122			SS040_01117	SS041_00285		SS044_00466		SS049_00828		SS052_00391		SS055_00225	SS058_00241	SS060_01534	SS064_00908	SS065_00331	SS072_00115	SS073_01286	SS076_00890	SS077_00483	SS078_00215		SS085_00678	SS087_00046		SS091_00516		SS093_01801	SS097_00918		SS1001_01744	SS1006_00871	SS101_00092	SS1014_02114	SS1017_02034	SS1018_01690	SS1021_01104	SS1022_00226	SS1023_01080	SS1024_00027
lacR_1	SS004_00515	SS006_00434	SS010_00269	SS014_02229	SS016_00874	SS018_00363	SS026_01131	SS037_00344	SS039_00911	SS040_01107	SS041_00275	SS043_01033	SS044_00475	SS046_00686	SS049_00838	SS050_00326	SS052_00401	SS054_00139	SS055_00215	SS058_00231	SS060_00001	SS064_00918	SS065_00341	SS072_00124	SS073_01296	SS076_00881	SS077_00138	SS078_00226	SS079_00929	SS085_00687	SS087_00055	SS088_00433	SS091_00506	SS092_01066	SS093_01792	SS097_00908	SS099_02037	SS1001_01225		SS101_00102	SS1014_02321	SS1017_00003		SS1021_00650	SS1022_00235	SS1023_01888	SS1024_00036	SS1026_00472	SS1027_01127
group_5259	SS004_00512	SS006_00437	SS010_00272	SS014_01079	SS016_00877	SS018_00366	SS026_01134	SS037_00347	SS039_00914	SS040_01103	SS041_00272	SS043_01036	SS044_00478	SS046_00683	SS049_00841	SS050_00323	SS052_00404	SS054_00142	SS055_00212	SS058_00228	SS060_00005	SS064_00921	SS065_00348	SS072_00127	SS073_01299	SS076_00878	SS077_00135	SS078_00229	SS079_00932	SS085_00690	SS087_00058	SS088_00011	SS091_00503	SS092_01063	SS093_01789	SS097_00905	SS099_02040	SS1001_01220	SS1006_02231	SS101_00105	SS1014_01189	SS1017_00673	SS1018_00568	SS1021_00653	SS1022_00238	SS1023_01892	SS1024_00039	SS1026_00469	SS1027_01124
group_755	SS004_00504	SS006_00445				SS018_00374	SS026_01142			SS040_01095	SS041_00264		SS044_00486	SS046_00675	SS049_00849	SS050_00315	SS052_00412	SS054_00150	SS055_00204	SS058_00220		SS064_00929	SS065_00356	SS072_00135	SS073_01307	SS076_00870	SS077_00127	SS078_00237	SS079_00940	SS085_00698	SS087_00066	SS088_00019	SS091_00495	SS092_01054	SS093_01781					SS101_00113		SS1017_00665				SS1023_01900
dhfR	SS004_00502		SS010_00282	SS014_01089	SS016_00887	SS018_00376	SS026_01144	SS037_00357	SS039_00924	SS040_01093	SS041_00262	SS043_01046	SS044_00488	SS046_00673	SS049_00851	SS050_00313	SS052_00414		SS055_00202	SS058_00218	SS060_00015	SS064_00931	SS065_00358	SS072_00137	SS073_01309	SS076_00868	SS077_00125	SS078_00239	SS079_00942	SS085_00700	SS087_00068	SS088_00021	SS091_00493	SS092_01052	SS093_01779	SS097_00895	SS099_02050	SS1001_01210	SS1006_02221	SS101_00115		SS1017_00914	SS1018_00558	SS1021_00663	SS1022_00248	SS1023_01902	SS1024_00049	SS1026_00459	SS1027_01114
group_2414	SS004_00497										SS041_00257				SS049_00856		SS052_00419		SS055_00197	SS058_00213		SS064_00936		SS072_00142	SS073_01314		SS077_00120						SS091_00488							SS101_00120
group_633	SS004_00494	SS006_00454	SS010_00289 SS010_00290	SS014_01096	SS016_00894		SS026_01151	SS037_00364	SS039_00931		SS041_00254	SS043_01053		SS046_00666	SS049_00859	SS050_00306	SS052_00422	SS054_00159	SS055_00194	SS058_00210		SS064_00939		SS072_00145	SS073_01317		SS077_00117	SS078_00246	SS079_00949		SS087_00075	SS088_02201	SS091_00485	SS092_01044	SS093_01772		SS099_02056			SS101_00123				SS1021_00671 SS1021_00670	SS1022_00255		SS1024_00056	SS1026_00452	SS1027_01107
group_4197	SS004_00493						SS026_01152				SS041_00253				SS049_00860		SS052_00423		SS055_00193	SS058_00209		SS064_00940		SS072_00146	SS073_01318		SS077_00116						SS091_00484		SS093_01771					SS101_00124
group_839	SS004_00488	SS006_00460	SS010_00296		SS016_00900	SS018_00389	SS026_01157	SS037_00370	SS039_00937	SS040_01082	SS041_00248	SS043_01059	SS044_00501	SS046_00660	SS049_00865	SS050_00300	SS052_00428	SS054_00165	SS055_00188	SS058_00204	SS060_00028	SS064_00945		SS072_00151	SS073_01323	SS076_00855	SS077_00111	SS078_00252	SS079_00955	SS085_00713		SS088_02207	SS091_00479	SS092_01038	SS093_01766	SS097_01458	SS099_02062	SS1001_01198		SS101_00129	SS1014_01166	SS1017_00927		SS1021_00677	SS1022_00261	SS1023_01915	SS1024_00062	SS1026_00446	SS1027_01101
group_272	SS004_00480	SS006_00468	SS010_00304	SS014_01110	SS016_00909	SS018_00397	SS026_01165	SS037_00378	SS039_00945	SS040_01074	SS041_00240	SS043_01067	SS044_00509	SS046_00652	SS049_00873	SS050_00292	SS052_00436	SS054_00173	SS055_00180	SS058_00196	SS060_00036	SS064_00953	SS065_00377	SS072_00159	SS073_01331	SS076_00847	SS077_00103	SS078_00260	SS079_00963	SS085_00721	SS087_00089	SS088_02215	SS091_00471	SS092_01030	SS093_01758	SS097_01466	SS099_02070	SS1001_01190	SS1006_02200	SS101_00137	SS1014_01158	SS1017_00935	SS1018_00537	SS1021_00685	SS1022_00393	SS1023_01923	SS1024_00070	SS1026_00438 SS1026_00437	SS1027_01029
group_428	SS004_00479	SS006_00469	SS010_00305	SS014_01111	SS016_00910	SS018_00398	SS026_01166	SS037_00379	SS039_00946		SS041_00239	SS043_01068	SS044_00510	SS046_00651	SS049_00874	SS050_00291	SS052_00437	SS054_00174	SS055_00179	SS058_00195	SS060_00037	SS064_00954	SS065_00378	SS072_00160	SS073_01332	SS076_00846	SS077_00102	SS078_00261	SS079_00964	SS085_00722	SS087_00090	SS088_00414	SS091_00470	SS092_01029	SS093_01757	SS097_01467	SS099_02071	SS1001_01189	SS1006_02199	SS101_00138	SS1014_01157		SS1018_00536	SS1021_00686	SS1022_00392	SS1023_01924	SS1024_00071	SS1026_00436	SS1027_01030
mcrC	SS004_00478	SS006_00470	SS010_00306	SS014_01112	SS016_00911	SS018_00399	SS026_01167 SS026_01168	SS037_00380	SS039_00947		SS041_00238	SS043_01069	SS044_00511	SS046_00650	SS049_00875	SS050_00290	SS052_00438	SS054_00175	SS055_00178	SS058_00194	SS060_00038	SS064_00955	SS065_00379	SS072_00161	SS073_01333	SS076_00845	SS077_00101	SS078_00262	SS079_00965	SS085_00723	SS087_00091	SS088_00413	SS091_00469	SS092_01028	SS093_01756 SS093_01755	SS097_01468	SS099_02072	SS1001_01188	SS1006_02198	SS101_00139	SS1014_01156		SS1018_00535	SS1021_00687	SS1022_00391	SS1023_01925	SS1024_00072	SS1026_00435	SS1027_01031
group_3084	SS004_00477								SS039_00948															SS072_00162									SS091_00468												SS1022_00386
group_4196	SS004_00476								SS039_00949															SS072_00163									SS091_00467												SS1022_00385
group_1825	SS004_00474								SS039_00951															SS072_00165									SS091_00465												SS1022_00383
group_2411	SS004_00473																							SS072_00166									SS091_00464												SS1022_00382
group_1984	SS004_00472								SS039_00953															SS072_00167									SS091_00463												SS1022_00381
group_1544	SS004_00470								SS039_01398															SS072_00169									SS091_00461
group_1279	SS004_00469								SS039_01399															SS072_00170									SS091_00460													SS1023_01721
group_1278	SS004_00468								SS039_01400															SS072_00171									SS091_00459													SS1023_01722
group_2733	SS004_00467																							SS072_00172									SS091_00458
group_2732	SS004_00466																							SS072_00173									SS091_00457
group_335	SS004_00460	SS006_00476	SS010_00324		SS016_00917	SS018_00405	SS026_01174	SS037_00386	SS039_01408	SS040_01861	SS041_00232	SS043_01075	SS044_00517	SS046_00644	SS049_00881	SS050_00284	SS052_00444	SS054_00181	SS055_00172	SS058_00188	SS060_00044	SS064_00961		SS072_00179	SS073_01339	SS076_00839	SS077_00095	SS078_00268	SS079_00971	SS085_00729	SS087_00097	SS088_00407	SS091_00451	SS092_01022	SS093_01749	SS097_01474	SS099_02087			SS101_00145	SS1014_01150			SS1021_00696	SS1022_00371	SS1023_01931	SS1024_00091	SS1026_00429	SS1027_01037
tmrB	SS004_00459	SS006_00477	SS010_00325		SS016_00918	SS018_00407 SS018_00406	SS026_01175 SS026_01917		SS039_01409		SS041_00231	SS043_01076	SS044_00519 SS044_00518	SS046_00643	SS049_00882	SS050_00283	SS052_00445	SS054_00182	SS055_00171	SS058_00187	SS060_00045	SS064_00962		SS072_00180	SS073_01340	SS076_00838	SS077_00094		SS079_00972 SS079_00973	SS085_00731 SS085_00730	SS087_00098	SS088_00406	SS091_00450	SS092_01021	SS093_01748 SS093_00103	SS097_01476 SS097_01475	SS099_02088			SS101_00146	SS1014_01149			SS1021_00697	SS1022_00370	SS1023_01932	SS1024_00092	SS1026_00428	SS1027_01038
group_1361	SS004_00457 SS004_00458						SS026_00981				SS041_00229 SS041_00230				SS049_00884 SS049_00883		SS052_00447 SS052_00446		SS055_00169 SS055_00170	SS058_00185 SS058_00186		SS064_00964 SS064_00963		SS072_00182 SS072_00181	SS073_01342 SS073_01341		SS077_00092 SS077_00093						SS091_00448 SS091_00449		SS093_00149					SS101_00147
group_1139	SS004_00452					SS018_00412	SS026_00976	SS037_00393		SS040_01867	SS041_00224	SS043_01081	SS044_00524		SS049_00889		SS052_00452		SS055_00164	SS058_00180		SS064_00969	SS065_00390	SS072_00187	SS073_01347	SS076_00833	SS077_00087	SS078_00275		SS085_00736			SS091_00443		SS093_00154	SS097_01481		SS1001_01177	SS1006_02178	SS101_00152	SS1014_01130	SS1017_00948	SS1018_00515					SS1026_00423
bceB_1	SS004_00450				SS016_00925	SS018_00414	SS026_00974	SS037_00395		SS040_01869	SS041_00222	SS043_01083	SS044_00526		SS049_00891		SS052_00454		SS055_00162	SS058_00178	SS060_00052	SS064_00971	SS065_00392	SS072_00189	SS073_01349	SS076_00831	SS077_00085			SS085_00738	SS087_00108	SS088_00399	SS091_00441		SS093_00156	SS097_01483		SS1001_01175	SS1006_02176	SS101_00154	SS1014_01128	SS1017_00950	SS1018_00513		SS1022_00363	SS1023_01939	SS1024_00099		SS1027_01045
group_4195	SS004_00448						SS026_00972			SS040_01871	SS041_00220				SS049_00893		SS052_00456		SS055_00160	SS058_00176		SS064_00973		SS072_00191	SS073_01351		SS077_00083					SS088_00397	SS091_00439		SS093_00158					SS101_00156									SS1027_01047
group_2731	SS004_00447						SS026_00971			SS040_01872	SS041_00219				SS049_00894		SS052_00457		SS055_00159	SS058_00175		SS064_00974		SS072_00192	SS073_01352		SS077_00082					SS088_00396	SS091_00438		SS093_00159					SS101_00157									SS1027_01048
bcrA	SS004_00446						SS026_00970			SS040_01873	SS041_00218				SS049_00895		SS052_00458		SS055_00158	SS058_00174		SS064_00975		SS072_00193	SS073_01353		SS077_00081					SS088_00395	SS091_00437		SS093_00160					SS101_00158		SS1017_00954							SS1027_01049
rhaR	SS004_00439					SS018_00981					SS041_00211		SS044_00534		SS049_00902		SS052_00465		SS055_00151	SS058_00167		SS064_00982		SS072_00200	SS073_01360	SS076_00823	SS077_00074	SS078_00286 SS078_00287		SS085_00746		SS088_00388	SS091_00430			SS097_00364				SS101_00165
group_4521											SS041_00167						SS052_01229			SS058_00123
group_7990											SS041_00166						SS052_01228			SS058_00122
group_4520											SS041_00164						SS052_01226			SS058_00120							SS077_00027																		SS1022_00672			SS1026_00589
group_5712											SS041_00159						SS052_01221			SS058_00115																									SS1022_00677
glpE_1	SS004_00430	SS006_00500				SS018_00972	SS026_00955	SS037_00412		SS040_02037	SS041_00084	SS043_00272	SS044_00544		SS049_00911	SS050_00260	SS052_00474		SS055_00142	SS058_00084		SS064_00991		SS072_00209	SS073_01369	SS076_00814	SS077_00755	SS078_00296		SS085_00756			SS091_00421		SS093_00175	SS097_01749				SS101_00174
cdr	SS004_00429	SS006_00501				SS018_00971	SS026_00954	SS037_00413		SS040_02036	SS041_00083	SS043_00271	SS044_00545		SS049_00912	SS050_00259	SS052_00475		SS055_00141	SS058_00083		SS064_00992		SS072_00210	SS073_01370	SS076_00813	SS077_00756	SS078_00297		SS085_00757			SS091_00420		SS093_00176	SS097_01750				SS101_00175
ppa	SS004_00416	SS006_00514	SS010_01231	SS014_00664	SS016_00956	SS018_01435	SS026_00896	SS037_00426	SS039_01444	SS040_00020	SS041_00070	SS043_00258	SS044_00558	SS046_00434	SS049_00925	SS050_00246	SS052_00488	SS054_00279	SS055_00070	SS058_00070	SS060_01334	SS064_01005	SS065_00697	SS072_00223	SS073_01383	SS076_00790	SS077_00769	SS078_00709	SS079_01009	SS085_00770	SS087_00706	SS088_01257	SS091_00407	SS092_00986	SS093_00250	SS097_01776	SS099_01486	SS1001_00636	SS1006_01907	SS101_00188		SS1017_01758	SS1018_01217	SS1021_01980	SS1022_01043	SS1023_02141	SS1024_00130	SS1026_01182	SS1027_00987
artP_1	SS004_00405	SS006_00524	SS010_01241	SS014_00654	SS016_00966	SS018_01445	SS026_00886	SS037_00436 SS037_00437	SS039_01454	SS040_00030	SS041_00060	SS043_00248 SS043_00247	SS044_00568	SS046_00424	SS049_00935	SS050_00236	SS052_00498	SS054_00289	SS055_00060	SS058_00060	SS060_01324	SS064_01015	SS065_00687	SS072_00233	SS073_01393	SS076_00780	SS077_00779	SS078_00699	SS079_01019	SS085_00780	SS087_00716 SS087_00717	SS088_01875 SS088_01876	SS091_00397	SS092_00976	SS093_00260	SS097_01786	SS099_01496 SS099_01497	SS1001_02072 SS1001_02073		SS101_00198	SS1014_01370			SS1021_01970	SS1022_01053 SS1022_01054	SS1023_02151	SS1024_00140 SS1024_00141	SS1026_01192 SS1026_01193	SS1027_00977
group_1201	SS004_00400 SS004_00401					SS018_00878					SS041_00056		SS044_01187		SS049_00939		SS052_00502		SS055_00056	SS058_00056		SS064_01019		SS072_00308	SS073_00777	SS076_00775	SS077_00783	SS078_00694		SS085_00410			SS091_00393			SS097_01790				SS101_00202
group_243	SS004_00396		SS010_01483	SS014_00647		SS018_00874	SS026_00829	SS037_00467	SS039_01468	SS040_00038	SS041_00052	SS043_00217	SS044_01183		SS049_00944	SS050_01816	SS052_00506		SS055_00052	SS058_00052	SS060_01317	SS064_01023	SS065_00679	SS072_00312	SS073_00773	SS076_00770	SS077_00787	SS078_00689		SS085_00406	SS087_00724	SS088_00625	SS091_00389	SS092_00886	SS093_00267	SS097_01794	SS099_01527	SS1001_02080	SS1006_00601	SS101_00206		SS1017_00073	SS1018_01791		SS1022_01308		SS1024_00149		SS1027_00968
group_837	SS004_00393	SS006_01595	SS010_01480		SS016_02087	SS018_00871		SS037_00470	SS039_01471			SS043_00214	SS044_01180	SS046_01064	SS049_00947	SS050_01819		SS054_00323				SS064_01026		SS072_00315	SS073_00770	SS076_00767			SS079_00788	SS085_00403	SS087_00727	SS088_00622		SS092_00883		SS097_01797	SS099_01530							SS1021_01959	SS1022_01305		SS1024_00152	SS1026_01204	SS1027_00965
group_632	SS004_00392	SS006_01596	SS010_01479			SS018_00870	SS026_00826		SS039_01473 SS039_01472		SS041_00049				SS049_00948	SS050_01820	SS052_00509		SS055_00049	SS058_00049		SS064_01027		SS072_00316	SS073_00769		SS077_00790	SS078_00686	SS079_00789		SS087_00728	SS088_00621	SS091_00386	SS092_00882	SS093_00270	SS097_01798	SS099_01531			SS101_00209					SS1022_01303 SS1022_01304				SS1027_00964
lacC_3	SS004_00384										SS041_00041				SS049_00956		SS052_00517		SS055_00041	SS058_00041		SS064_01035			SS073_00761		SS077_00798						SS091_01353
group_229	SS004_00380	SS006_00807	SS010_01467			SS018_00859	SS026_02159		SS039_01484		SS041_00037		SS044_01062		SS049_00960	SS050_01901	SS052_00521		SS055_00037	SS058_00037		SS064_01039		SS072_00327	SS073_00757	SS076_01167	SS077_00802	SS078_00675	SS079_00801	SS085_01076	SS087_00739	SS088_00610	SS091_01357	SS092_00871	SS093_00823	SS097_01809	SS099_01542			SS101_00220				SS1021_00961	SS1022_01737		SS1024_00894		SS1027_00952
group_1674	SS004_00379	SS006_00806	SS010_01466			SS018_00858	SS026_02160		SS039_01485		SS041_00036		SS044_01061		SS049_00961	SS050_01900	SS052_00522		SS055_00036	SS058_00036		SS064_01040		SS072_00328	SS073_00756	SS076_01166	SS077_00803	SS078_00674	SS079_00802	SS085_01077	SS087_00740 SS087_01160	SS088_00609	SS091_01358	SS092_00870	SS093_00822	SS097_01810	SS099_01543			SS101_00221				SS1021_00962	SS1022_01736		SS1024_00895		SS1027_00951
group_175	SS004_00378	SS006_00805	SS010_01465			SS018_00857	SS026_02162 SS026_02161		SS039_01486		SS041_00035		SS044_01060		SS049_00962	SS050_01899 SS050_00001	SS052_00523		SS055_00035	SS058_00035		SS064_01041		SS072_00329	SS073_00755	SS076_01165	SS077_00804	SS078_00673	SS079_00803	SS085_01078	SS087_00741 SS087_01159	SS088_00608	SS091_01359	SS092_00869	SS093_00820 SS093_00821	SS097_01811	SS099_01544			SS101_00223 SS101_00222				SS1021_00963	SS1022_01742		SS1024_00897 SS1024_00896		SS1027_00950 SS1027_00949
group_660	SS004_00377	SS006_02148	SS010_01464		SS016_02088	SS018_00856	SS026_02163	SS037_00471	SS039_02013		SS041_00034	SS043_00213	SS044_01059	SS046_01065	SS049_00963	SS050_01662	SS052_00524	SS054_00324	SS055_00034	SS058_00034		SS064_01042		SS072_00330	SS073_00754	SS076_01164	SS077_00805	SS078_00672	SS079_00804	SS085_01079	SS087_00742	SS088_00607	SS091_01360	SS092_00868	SS093_00819	SS097_01812	SS099_01545			SS101_00224				SS1021_01958	SS1022_01565		SS1024_00153	SS1026_01205	SS1027_00948
group_1074	SS004_00376	SS006_02147	SS010_01463		SS016_02089	SS018_00855	SS026_02164	SS037_00472	SS039_02014		SS041_00033	SS043_00212	SS044_01058	SS046_01066	SS049_00964	SS050_01661	SS052_00525	SS054_00325	SS055_00033	SS058_00033		SS064_01043		SS072_00331	SS073_00753	SS076_01163	SS077_00806	SS078_00671	SS079_00805	SS085_01080	SS087_00743	SS088_00606	SS091_01361	SS092_00867	SS093_00818	SS097_01813	SS099_01546			SS101_00225				SS1021_01957	SS1022_01564		SS1024_00154	SS1026_01206	SS1027_00947
yyaP	SS004_00354 SS004_00355	SS006_02126	SS010_01441 SS010_01442	SS014_00501	SS016_01809	SS018_00833 SS018_00834	SS026_02018 SS026_02019	SS037_00493	SS039_01806		SS041_00011 SS041_00012	SS043_00191	SS044_01036 SS044_01037	SS046_01087	SS049_00986 SS049_00985	SS050_01640	SS052_00547 SS052_00546	SS054_00346	SS055_00011 SS055_00012	SS058_00011 SS058_00012	SS060_01576	SS064_01065 SS064_01064	SS065_00799	SS072_00353 SS072_00352	SS073_00731 SS073_00732	SS076_01142	SS077_00828 SS077_00827	SS078_00650	SS079_00826	SS085_01102 SS085_01101	SS087_02041 SS087_02040		SS091_01382	SS092_00846	SS093_00796 SS093_00797	SS097_01835 SS097_01834	SS099_01568 SS099_01567	SS1001_02129 SS1001_02130		SS101_00247 SS101_00246	SS1014_01554			SS1021_01936	SS1022_00568 SS1022_00567	SS1023_02184	SS1024_00175	SS1026_01227	SS1027_00925 SS1027_00926
rpsT	SS004_00344	SS006_02116	SS010_01431	SS014_00511	SS016_01819	SS018_00823	SS026_02008	SS037_00503	SS039_01816	SS040_00073	SS041_00001	SS043_00181	SS044_01026	SS046_01097	SS049_00996	SS050_01630	SS052_00557	SS054_00356	SS055_00001	SS058_00001	SS060_01566	SS064_01075	SS065_00789	SS072_00363	SS073_00721	SS076_01132	SS077_00838	SS078_00504	SS079_00836	SS085_01112	SS087_02051	SS088_00576	SS091_01392	SS092_00836	SS093_00786	SS097_00336	SS099_01578	SS1001_02140	SS1006_00292	SS101_00257	SS1014_01544	SS1017_00149	SS1018_00409	SS1021_01926	SS1022_00578	SS1023_02194	SS1024_00185	SS1026_01237	SS1027_00914
group_227	SS004_02090	SS006_00220	SS010_01975	SS014_00515	SS016_01823	SS018_00818 SS018_00819	SS026_02004	SS037_00507	SS039_01820		SS041_02045	SS043_00177	SS044_01022	SS046_01101	SS049_01000	SS050_00815	SS052_01999	SS054_00360	SS055_01870	SS058_01975		SS064_01080		SS072_01976	SS073_01980	SS076_01128	SS077_01051	SS078_00509 SS078_00508	SS079_00841	SS085_01116	SS087_01257	SS088_01774	SS091_01396	SS092_00831	SS093_00782	SS097_00341 SS097_00340	SS099_00671			SS101_00666				SS1021_01922	SS1022_00582		SS1024_00189	SS1026_01241	SS1027_00910
group_3	SS004_00975 SS004_01967 SS004_01966	SS006_00614 SS006_01587	SS010_00662 SS010_00371	SS014_01054 SS014_01922	SS016_02000		SS026_00991 SS026_02232 SS026_02233 SS026_00167	SS037_00854 SS037_00672 SS037_00673	SS039_01333	SS040_00832	SS041_01942 SS041_01880	SS043_00471 SS043_00992 SS043_00991	SS044_00315		SS049_01696 SS049_01502 SS049_01742 SS049_01370 SS049_01369	SS050_01366	SS052_01792 SS052_01156 SS052_01747		SS055_00616 SS055_01750	SS058_01953 SS058_01764 SS058_01765		SS064_01597 SS064_01840 SS064_01465 SS064_01081 SS064_01794 SS064_01342 SS064_01795 SS064_01343	SS065_00289		SS073_00403	SS076_01618		SS078_01897		SS085_02370 SS085_01326			SS091_00728	SS092_01646 SS092_02026 SS092_01711 SS092_01843 SS092_01963 SS092_01201 SS092_01313 SS092_01774 SS092_01710 SS092_01413	SS093_00523 SS093_02043 SS093_02044 SS093_00340	SS097_01134		SS1001_01296 SS1001_00781		SS101_01872	SS1014_00526	SS1017_01963		SS1021_01479	SS1022_01102	SS1023_00876	SS1024_00882	SS1026_01389 SS1026_01925	SS1027_00463
truB	SS004_01593	SS006_00207	SS010_01988		SS016_01836	SS018_00805	SS026_01991	SS037_00520	SS039_01833		SS041_01929	SS043_00164	SS044_00870	SS046_01114	SS049_01013	SS050_00802	SS052_01969	SS054_00373	SS055_01959	SS058_01966		SS064_01094		SS072_01971	SS073_01927	SS076_01115	SS077_01106	SS078_00522	SS079_00854	SS085_01129	SS087_01244		SS091_01259	SS092_00818	SS093_00769	SS097_01416	SS099_00658			SS101_00849	SS1014_01527			SS1021_01259	SS1022_00595		SS1024_00202	SS1026_01254	SS1027_00897
group_1379	SS004_01592		SS010_01989			SS018_00804	SS026_01990				SS041_01928		SS044_00871		SS049_01014		SS052_01968		SS055_01960	SS058_01967		SS064_01095		SS072_01972	SS073_01928	SS076_01114	SS077_01105	SS078_00523		SS085_01130	SS087_01243		SS091_01258		SS093_00768	SS097_01417	SS099_00657			SS101_00848
group_3547	SS004_01591										SS041_01927				SS049_01015		SS052_01967		SS055_01961	SS058_01968		SS064_01096		SS072_01973	SS073_01929		SS077_01104						SS091_01257							SS101_00847
group_1467	SS004_01589	SS006_00205	SS010_01991		SS016_01838		SS026_01987	SS037_00523	SS039_01836		SS041_01925	SS043_00162	SS044_00873	SS046_01116	SS049_01017	SS050_00800	SS052_01965	SS054_00375	SS055_01963	SS058_01970		SS064_01098		SS072_01975	SS073_01931	SS076_01112	SS077_01102	SS078_00525	SS079_00856	SS085_01132	SS087_01241	SS088_01791	SS091_01255	SS092_00816	SS093_00765	SS097_01419	SS099_00655			SS101_00845				SS1021_01261	SS1022_00598			SS1026_01256	SS1027_00895
group_1718	SS004_01766	SS006_00204	SS010_01992		SS016_01839		SS026_01986	SS037_00524	SS039_01837		SS041_01746	SS043_00161	SS044_00874		SS049_01019	SS050_00799	SS052_01700	SS054_00376	SS055_01660	SS058_01611		SS064_01100		SS072_01632	SS073_01838	SS076_01111	SS077_00585	SS078_00526	SS079_00857	SS085_01133		SS088_01792	SS091_00865	SS092_00815	SS093_00764	SS097_01420	SS099_00654			SS101_01064				SS1021_01262					SS1027_00894
group_2213	SS004_01772	SS006_00196	SS010_01998	SS014_00536	SS016_01846	SS018_00288	SS026_01980	SS037_00530	SS039_01843	SS040_00101	SS041_01740	SS043_00155	SS044_00880	SS046_01123	SS049_01025	SS050_00791	SS052_01694	SS054_00382	SS055_01654	SS058_01605	SS060_01441	SS064_01106	SS065_00763	SS072_01638	SS073_01832	SS076_01105	SS077_00591	SS078_00532	SS079_00863	SS085_01139	SS087_01234	SS088_00354	SS091_00859	SS092_00809	SS093_00758	SS097_01426	SS099_00648	SS1001_02166	SS1006_00318	SS101_01058	SS1014_01518	SS1017_01110	SS1018_00435	SS1021_01268	SS1022_01721	SS1023_00909	SS1024_00211	SS1026_01263	SS1027_00888
group_561	SS004_01773	SS006_00195	SS010_01999	SS014_00537	SS016_01847	SS018_00287	SS026_01979	SS037_00531	SS039_01844	SS040_00102	SS041_01739	SS043_00154	SS044_00881	SS046_01124	SS049_01026	SS050_00790	SS052_01693	SS054_00383	SS055_01653	SS058_01604	SS060_01440	SS064_01107	SS065_00762	SS072_01639 SS072_01640	SS073_01831	SS076_01104	SS077_00592	SS078_00533	SS079_00864	SS085_01140	SS087_01233	SS088_00353 SS088_00352	SS091_00858	SS092_00808	SS093_00757	SS097_01427	SS099_00647	SS1001_02167	SS1006_00319	SS101_01057	SS1014_01517	SS1017_01109	SS1018_00436	SS1021_01269 SS1021_01270	SS1022_01720	SS1023_00908	SS1024_00212 SS1024_00213	SS1026_01264	SS1027_00887
sulD	SS004_01784	SS006_00184	SS010_00501		SS016_00393	SS018_00276	SS026_01970	SS037_01429	SS039_02073		SS041_01728	SS043_00746	SS044_00892	SS046_01133	SS049_01036	SS050_00779	SS052_01682	SS054_00661	SS055_01642	SS058_01593		SS064_01118		SS072_01651	SS073_01820	SS076_01093	SS077_00603	SS078_00544	SS079_01174	SS085_01151	SS087_01222	SS088_00342	SS091_00847	SS092_00797	SS093_00748	SS097_01438	SS099_00248			SS101_01046				SS1021_01281	SS1022_01709		SS1024_00224	SS1026_01577	SS1027_01360
group_239	SS004_01792	SS006_00174	SS010_00509	SS014_00182	SS016_00385	SS018_00268	SS026_02024	SS037_01421	SS039_01183	SS040_01606	SS041_01720	SS043_00738	SS044_00900	SS046_01141	SS049_01044	SS050_00771	SS052_01674	SS054_00669	SS055_01634	SS058_01585	SS060_00292	SS064_01126	SS065_00125	SS072_01659	SS073_01812	SS076_01085	SS077_00611	SS078_00552	SS079_01166	SS085_01159	SS087_01214	SS088_00334	SS091_00839		SS093_02049	SS097_01446	SS099_00256	SS1001_01555	SS1006_01263	SS101_01038	SS1014_02117	SS1017_01222	SS1018_01026	SS1021_01289		SS1023_01261		SS1026_01585	SS1027_01369
paiA	SS004_01794		SS010_00511	SS014_00180		SS018_00266	SS026_02026	SS037_01419	SS039_01181	SS040_01608	SS041_01718	SS043_00736	SS044_00902	SS046_01143	SS049_01046		SS052_01672	SS054_00671	SS055_01632	SS058_01583	SS060_00290	SS064_01128		SS072_01661	SS073_01810	SS076_01083	SS077_00613	SS078_00554	SS079_01164	SS085_01161	SS087_01212	SS088_00332	SS091_00837	SS092_00788	SS093_02051	SS097_00283	SS099_00258	SS1001_01553	SS1006_01261	SS101_01036	SS1014_02115	SS1017_01224	SS1018_01024	SS1021_01291	SS1022_01700				SS1027_01371
nag3_2	SS004_01796	SS006_00171	SS010_00513	SS014_00178	SS016_00381	SS018_00264	SS026_02029 SS026_02028		SS039_01179		SS041_01716	SS043_00734	SS044_00904	SS046_01145	SS049_01048	SS050_00768	SS052_01670	SS054_00673	SS055_01630	SS058_01581	SS060_00288	SS064_01130	SS065_00122	SS072_01663	SS073_01808	SS076_01081	SS077_00615	SS078_00556		SS085_01163	SS087_01210	SS088_00330	SS091_00835	SS092_00786	SS093_02053	SS097_00281	SS099_00260	SS1001_01551	SS1006_01068	SS101_01034	SS1014_01475	SS1017_01918	SS1018_01022	SS1021_01293	SS1022_01698	SS1023_01258	SS1024_00234		SS1027_01373
group_1579	SS004_01797	SS006_00170	SS010_00514	SS014_00177	SS016_00380	SS018_00263	SS026_02030		SS039_01178		SS041_01715	SS043_00733	SS044_00905	SS046_01146	SS049_01049	SS050_00767	SS052_01669	SS054_00674	SS055_01629	SS058_01580	SS060_00287	SS064_01131	SS065_00121	SS072_01664	SS073_01807	SS076_01080	SS077_00616	SS078_00557		SS085_01164	SS087_01209	SS088_00329	SS091_00834	SS092_00785	SS093_02054	SS097_00280	SS099_00261	SS1001_01550	SS1006_01069	SS101_01033	SS1014_01474	SS1017_01917	SS1018_01021	SS1021_01294	SS1022_01697	SS1023_01257	SS1024_00235		SS1027_01374
group_289	SS004_01798	SS006_00169	SS010_00515	SS014_00176	SS016_00379	SS018_00262	SS026_02031		SS039_01177		SS041_01714	SS043_00732	SS044_00906	SS046_01147	SS049_01050	SS050_00766	SS052_01668	SS054_00675	SS055_01628	SS058_01579	SS060_00286	SS064_01132	SS065_00120	SS072_01665	SS073_01806	SS076_01079	SS077_00617	SS078_00558		SS085_01165	SS087_01208	SS088_00328	SS091_00833	SS092_00784	SS093_02055	SS097_00279	SS099_00262	SS1001_01549	SS1006_01070	SS101_01032	SS1014_01473	SS1017_01916	SS1018_01020	SS1021_01295	SS1022_01696	SS1023_01256	SS1024_00236		SS1027_01375
group_1580	SS004_01799	SS006_00168	SS010_00516	SS014_00175	SS016_00378	SS018_00261	SS026_02032		SS039_01176		SS041_01713	SS043_00731	SS044_00907	SS046_01148	SS049_01051	SS050_00765	SS052_01667	SS054_00676	SS055_01627	SS058_01578	SS060_00285	SS064_01133	SS065_00119	SS072_01666	SS073_01805	SS076_01078	SS077_00618	SS078_00559		SS085_01166	SS087_01207	SS088_00327	SS091_00832	SS092_00783	SS093_02056	SS097_00278	SS099_00263	SS1001_01548	SS1006_01071	SS101_01031	SS1014_01472	SS1017_01915	SS1018_01019	SS1021_01296	SS1022_01695	SS1023_01255	SS1024_00237		SS1027_01376
uxuA	SS004_01800	SS006_00167	SS010_00517	SS014_00174	SS016_00377	SS018_00260	SS026_02033		SS039_01175		SS041_01712	SS043_00730	SS044_00908	SS046_01149	SS049_01052	SS050_00764	SS052_01666	SS054_00677	SS055_01626	SS058_01577	SS060_00284	SS064_01134	SS065_00118	SS072_01667	SS073_01804	SS076_01077	SS077_00619	SS078_00560		SS085_01167	SS087_01206	SS088_00326	SS091_00831	SS092_00782	SS093_02057	SS097_00277	SS099_00264	SS1001_01547	SS1006_01072	SS101_01030	SS1014_01471	SS1017_01914	SS1018_01018	SS1021_01297	SS1022_01694	SS1023_01254	SS1024_00238		SS1027_01377
uxaC	SS004_01801	SS006_00166	SS010_00518	SS014_00173	SS016_00376	SS018_00259	SS026_02034		SS039_01174		SS041_01711	SS043_00729	SS044_00909	SS046_01150	SS049_01053	SS050_00763	SS052_01665	SS054_00678	SS055_01625	SS058_01576	SS060_00283	SS064_01135	SS065_00117	SS072_01668	SS073_01803	SS076_01076	SS077_00620	SS078_00561		SS085_01168	SS087_01205	SS088_00325	SS091_00830	SS092_00781	SS093_02058	SS097_00276	SS099_00265	SS1001_01546	SS1006_01073	SS101_01029	SS1014_01470	SS1017_01913	SS1018_01017	SS1021_01298	SS1022_01693	SS1023_01253	SS1024_00239		SS1027_01378
kdgA_2	SS004_01802	SS006_00165	SS010_00519	SS014_00172	SS016_00375	SS018_00258	SS026_02035		SS039_01173		SS041_01710	SS043_00728	SS044_00910	SS046_01151	SS049_01054	SS050_00762	SS052_01664	SS054_00679	SS055_01624	SS058_01575	SS060_00282	SS064_01136	SS065_00116	SS072_01669	SS073_01802	SS076_01075	SS077_00621	SS078_00562		SS085_01169	SS087_01204	SS088_00324	SS091_00829	SS092_00780	SS093_02059	SS097_00275	SS099_00266	SS1001_01545	SS1006_01074	SS101_01028	SS1014_01469	SS1017_01912	SS1018_01016	SS1021_01299	SS1022_01692	SS1023_01252	SS1024_00240		SS1027_01379
pdhR	SS004_01803	SS006_00164	SS010_00520	SS014_00171	SS016_00374	SS018_00257	SS026_02036		SS039_01172		SS041_01709	SS043_00727	SS044_00911	SS046_01674	SS049_01055	SS050_00761	SS052_01663	SS054_00680	SS055_01623	SS058_01574	SS060_00281	SS064_01137	SS065_00115	SS072_01670	SS073_01801	SS076_01074	SS077_00622	SS078_00563		SS085_01170	SS087_01203	SS088_00323	SS091_00828	SS092_00779	SS093_02060	SS097_00274	SS099_00267	SS1001_01544	SS1006_01075	SS101_01027	SS1014_01468	SS1017_01911	SS1018_01015	SS1021_01300	SS1022_01691	SS1023_01251	SS1024_00241		SS1027_01380
uidA	SS004_01804	SS006_00163	SS010_00521	SS014_00170	SS016_00373	SS018_00256	SS026_02037		SS039_01171		SS041_01708	SS043_00726	SS044_00912	SS046_01675	SS049_01056	SS050_00760	SS052_01662	SS054_00681	SS055_01622	SS058_01573	SS060_00280	SS064_01138	SS065_00114	SS072_01671	SS073_01800	SS076_01073	SS077_00623	SS078_00564		SS085_01171	SS087_01202	SS088_00322	SS091_00827	SS092_00778	SS093_02061	SS097_00273	SS099_00268	SS1001_01543	SS1006_01076	SS101_01026	SS1014_01467	SS1017_01910	SS1018_01014	SS1021_01336	SS1022_01690	SS1023_01250	SS1024_00242		SS1027_01381
kdgK_2	SS004_01805	SS006_00162	SS010_00522	SS014_00169	SS016_00372	SS018_00255	SS026_02038		SS039_01170		SS041_01707	SS043_00725	SS044_00913	SS046_01676	SS049_01057	SS050_00759	SS052_01661	SS054_00682	SS055_01621	SS058_01572	SS060_00279	SS064_01139	SS065_00113	SS072_01672	SS073_01799	SS076_01072	SS077_00624	SS078_00565		SS085_01172	SS087_01201	SS088_00321	SS091_00826	SS092_00777	SS093_02062	SS097_00272	SS099_00269	SS1001_01542	SS1006_01077	SS101_01025	SS1014_01466	SS1017_01909	SS1018_01013	SS1021_01337	SS1022_01689	SS1023_01249	SS1024_00243		SS1027_01382
yagG	SS004_01806	SS006_00161	SS010_00523	SS014_00168	SS016_00371	SS018_00253 SS018_00254	SS026_02039		SS039_01169		SS041_01706	SS043_00724	SS044_00914	SS046_01677	SS049_01058	SS050_00758	SS052_01660	SS054_00683	SS055_01620	SS058_01571	SS060_00278	SS064_01140	SS065_00112	SS072_01673	SS073_01798	SS076_01071	SS077_00625	SS078_00566		SS085_01173	SS087_01200	SS088_00320 SS088_00574	SS091_00825	SS092_00776	SS093_02063	SS097_00270 SS097_00271	SS099_00270	SS1001_01541	SS1006_01078	SS101_01024	SS1014_01465	SS1017_01908	SS1018_01012	SS1021_01338	SS1022_01688	SS1023_01248	SS1024_00244		SS1027_01383
group_317	SS004_01825	SS006_00142	SS010_00542	SS014_00131	SS016_00352	SS018_00234	SS026_02058	SS037_01398	SS039_01150	SS040_01628	SS041_01687	SS043_00705	SS044_00933	SS046_01696	SS049_01077	SS050_00739	SS052_01641	SS054_00702	SS055_01601	SS058_01552	SS060_00259	SS064_01159	SS065_00093	SS072_01692	SS073_01779	SS076_01052	SS077_00644	SS078_00585	SS079_01144	SS085_01192	SS087_01181		SS091_00806	SS092_00757	SS093_02082	SS097_02110	SS099_00289	SS1001_01522	SS1006_01097	SS101_01005	SS1014_01446	SS1017_01331	SS1018_00993					SS1026_01606	SS1027_01402
ybjI_2	SS004_01828	SS006_00139	SS010_00545	SS014_00128	SS016_00349	SS018_00231	SS026_02061	SS037_01395	SS039_01147	SS040_01631	SS041_01684	SS043_00702	SS044_00936	SS046_01699	SS049_01080	SS050_00736	SS052_01638	SS054_00705	SS055_01598	SS058_01549	SS060_00256	SS064_01162	SS065_00090	SS072_01695	SS073_01776	SS076_01049	SS077_00647	SS078_00588	SS079_01141	SS085_01195	SS087_01178	SS088_00552	SS091_00803	SS092_00754	SS093_02085	SS097_02107	SS099_00292	SS1001_01519	SS1006_01452	SS101_01002	SS1014_01443	SS1017_01334	SS1018_00931	SS1021_01359	SS1022_01666	SS1023_00334	SS1024_00265	SS1026_01612	SS1027_01405
nrdH	SS004_01340	SS006_00127	SS010_00559		SS016_00336	SS018_00219	SS026_00007	SS037_01383	SS039_01135		SS041_01375	SS043_00689	SS044_01952	SS046_00840	SS049_01093	SS050_00724	SS052_00788	SS054_00719	SS055_01085	SS058_01234	SS060_00242	SS064_01175	SS065_00077	SS072_00674	SS073_01020	SS076_01037	SS077_00563	SS078_00601	SS079_01128	SS085_00223	SS087_01894	SS088_00832	SS091_01058	SS092_00742	SS093_01902	SS097_00663	SS099_00304	SS1001_00263	SS1006_01438	SS101_00798	SS1014_00517		SS1018_00917	SS1021_00173	SS1022_01654		SS1024_01271	SS1026_01625	SS1027_01417
group_5288	SS004_01338					SS018_00217					SS041_01377				SS049_01095		SS052_00790		SS055_01087	SS058_01236		SS064_01177		SS072_00676	SS073_01018		SS077_00561	SS078_00603			SS087_01892		SS091_01060			SS097_00661				SS101_00800					SS1022_01652
kdgR	SS004_01336					SS018_00215	SS026_00010				SS041_01379		SS044_01955		SS049_01097		SS052_00792		SS055_01089	SS058_01238		SS064_01179		SS072_00678	SS073_01016	SS076_01034	SS077_00559	SS078_00605		SS085_00226	SS087_01890		SS091_01062	SS092_00739	SS093_01905	SS097_00659			SS1006_01434	SS101_00802			SS1018_00913	SS1021_00170	SS1022_01650		SS1024_01274
group_592	SS004_01335					SS018_00214	SS026_00011				SS041_01380		SS044_01956		SS049_01098		SS052_00793		SS055_01090	SS058_01239		SS064_01181 SS064_01180		SS072_00679	SS073_01015	SS076_01033	SS077_00558	SS078_00606		SS085_00227	SS087_01889		SS091_01063	SS092_00738	SS093_01906	SS097_00658			SS1006_01433	SS101_00803			SS1018_00912	SS1021_00169	SS1022_01649		SS1024_01275
group_534	SS004_01331 SS004_01332 SS004_01333 SS004_01334					SS018_00212 SS018_00213	SS026_00012				SS041_01384 SS041_01383 SS041_01382 SS041_01381		SS044_01957		SS049_01102 SS049_01101 SS049_01100 SS049_01099		SS052_00796 SS052_00795 SS052_00794		SS055_01093 SS055_01092 SS055_01091	SS058_01243 SS058_01242 SS058_01241 SS058_01240		SS064_01185 SS064_01184 SS064_01183 SS064_01182		SS072_00683 SS072_00682 SS072_00681 SS072_00680	SS073_01011 SS073_01012 SS073_01013 SS073_01014	SS076_01032	SS077_00555 SS077_00556 SS077_00557	SS078_00608 SS078_00607		SS085_00228	SS087_01888		SS091_01065 SS091_01064	SS092_00737	SS093_01907	SS097_00656 SS097_00657			SS1006_01432	SS101_00805 SS101_00804			SS1018_00911	SS1021_00168	SS1022_01648		SS1024_01276
group_2198	SS004_01330					SS018_00211	SS026_00013				SS041_01385		SS044_01958		SS049_01103		SS052_00797		SS055_01094	SS058_01244		SS064_01186		SS072_00684	SS073_01010	SS076_01031	SS077_00554	SS078_00609		SS085_00229	SS087_01887		SS091_01066	SS092_00736	SS093_01908	SS097_00655			SS1006_01431	SS101_00806			SS1018_00910	SS1021_00167	SS1022_01647		SS1024_01277
manZ_1	SS004_01329					SS018_00210	SS026_00014				SS041_01386		SS044_01959		SS049_01104		SS052_00798		SS055_01095	SS058_01245		SS064_01187		SS072_00685	SS073_01009	SS076_01030	SS077_00553	SS078_00610		SS085_00230	SS087_01886		SS091_01067	SS092_00735	SS093_01909	SS097_00654			SS1006_01430	SS101_00807			SS1018_00909	SS1021_00166	SS1022_01646		SS1024_01278
agaC_1	SS004_01328					SS018_00209	SS026_00015				SS041_01387		SS044_01960		SS049_01105		SS052_00799		SS055_01096	SS058_01246		SS064_01188		SS072_00686	SS073_01008	SS076_01029	SS077_00552	SS078_00611		SS085_00231	SS087_01885		SS091_01068	SS092_00734	SS093_01910	SS097_00653			SS1006_01429	SS101_00808			SS1018_00908	SS1021_00165	SS1022_01645		SS1024_01279
sorB	SS004_01327					SS018_00208	SS026_00016				SS041_01388		SS044_01961		SS049_01106		SS052_00800		SS055_01097	SS058_01247		SS064_01189		SS072_00687	SS073_01007	SS076_01028	SS077_00551	SS078_00612		SS085_00232	SS087_01884		SS091_01069	SS092_00732	SS093_01911	SS097_00652			SS1006_01428	SS101_00809			SS1018_00907	SS1021_00164	SS1022_01644		SS1024_01280
group_3534	SS004_01326					SS018_00207	SS026_00017				SS041_01389		SS044_01962		SS049_01107		SS052_00801		SS055_01098	SS058_01248		SS064_01190		SS072_00688	SS073_01006	SS076_01027	SS077_00550	SS078_00613		SS085_00233	SS087_01883		SS091_01070	SS092_00731	SS093_01912	SS097_00651			SS1006_01427	SS101_00810			SS1018_00906	SS1021_00163	SS1022_01643		SS1024_01281
manX_1	SS004_01325					SS018_00206	SS026_00018				SS041_01390		SS044_01963		SS049_01108		SS052_00802		SS055_01099	SS058_01249		SS064_01191		SS072_00689	SS073_01005	SS076_01026	SS077_00549	SS078_00614		SS085_00234	SS087_01882		SS091_01071	SS092_00730	SS093_01913	SS097_00650			SS1006_01426	SS101_00811			SS1018_00905	SS1021_00162	SS1022_01642		SS1024_01282
kdgA_1	SS004_01324					SS018_00205	SS026_00019				SS041_01391		SS044_01964		SS049_01109		SS052_00803		SS055_01100	SS058_01250		SS064_01192		SS072_00690	SS073_01004	SS076_01025	SS077_00548	SS078_00615		SS085_00235	SS087_01881		SS091_01072	SS092_00729	SS093_01914	SS097_00649			SS1006_01425	SS101_00812			SS1018_00904	SS1021_00161	SS1022_01641		SS1024_01283
kdgK_1	SS004_01323					SS018_00204	SS026_00020				SS041_01392		SS044_01965		SS049_01110		SS052_00804		SS055_01101	SS058_01251		SS064_01193		SS072_00691	SS073_01003	SS076_01024	SS077_00547	SS078_00616		SS085_00236	SS087_01880		SS091_01073	SS092_00728	SS093_01915	SS097_00648			SS1006_01424	SS101_00813			SS1018_00903	SS1021_00160	SS1022_01640		SS1024_01284
group_3822	SS004_01322					SS018_00203	SS026_00021				SS041_01393		SS044_01966		SS049_01111		SS052_00805		SS055_01102	SS058_01252		SS064_01194		SS072_00692	SS073_01002	SS076_01023	SS077_00546	SS078_00617		SS085_00237	SS087_01879		SS091_01074	SS092_00727	SS093_01916	SS097_00647			SS1006_01423	SS101_00814			SS1018_00902	SS1021_00159	SS1022_01639		SS1024_01285
kduD	SS004_01321					SS018_00202	SS026_00022				SS041_01394		SS044_01967		SS049_01112		SS052_00806		SS055_01103	SS058_01253		SS064_01195		SS072_00693	SS073_01001	SS076_01022	SS077_00545	SS078_00618		SS085_00238	SS087_01878		SS091_01075	SS092_00726	SS093_01917	SS097_00646			SS1006_01422	SS101_00815			SS1018_00901	SS1021_00158	SS1022_01638		SS1024_01286
group_219	SS004_01320			SS014_01331		SS018_00201	SS026_00024 SS026_00023			SS040_00011	SS041_01395		SS044_01968		SS049_01113		SS052_00807		SS055_01104	SS058_01254		SS064_01196 SS064_00225 SS064_00243 SS064_00607	SS065_01712	SS072_00694	SS073_01000	SS076_01021	SS077_00544	SS078_00619	SS079_01567 SS079_01566	SS085_00239	SS087_00408	SS088_00630	SS091_01076	SS092_00724 SS092_00725	SS093_01919 SS093_01918	SS097_00645 SS097_00188				SS101_00816					SS1022_01744 SS1022_01743
group_1291	SS004_01316	SS006_00121				SS018_00197	SS026_00028				SS041_01399		SS044_01972		SS049_01117		SS052_00811		SS055_01108	SS058_01258		SS064_01200		SS072_00698	SS073_00996	SS076_01017	SS077_00540	SS078_00623		SS085_00243	SS087_00197		SS091_01080	SS092_00720	SS093_01923	SS097_00211				SS101_00820				SS1021_00154			SS1024_01290
group_417	SS004_01315	SS006_00120	SS010_00567		SS016_00328	SS018_00196	SS026_00029		SS039_01127		SS041_01400		SS044_01973	SS046_00848	SS049_01118	SS050_00716	SS052_00812	SS054_00727	SS055_01109	SS058_01259	SS060_00234	SS064_01201	SS065_00069	SS072_00699	SS073_00995	SS076_01016	SS077_00539	SS078_00624	SS079_01120	SS085_00244	SS087_00198	SS088_01439	SS091_01081	SS092_00719	SS093_01924	SS097_00210	SS099_00312	SS1001_00271		SS101_00821	SS1014_00509			SS1021_00153		SS1023_00354	SS1024_01291	SS1026_01633
group_449	SS004_01313	SS006_00118	SS010_00569	SS014_01642	SS016_00326	SS018_00194	SS026_00031	SS037_01373	SS039_01125	SS040_00137	SS041_01402	SS043_00679	SS044_01975	SS046_00850	SS049_01120	SS050_00714	SS052_00814		SS055_01111	SS058_01261		SS064_01203		SS072_00701	SS073_00993	SS076_01014	SS077_00537	SS078_00626	SS079_01118	SS085_00246	SS087_00200	SS088_01437	SS091_01083	SS092_00717	SS093_01926	SS097_00208	SS099_00314			SS101_00823		SS1017_00078					SS1024_01293
group_3116	SS004_01312	SS006_00117					SS026_00032				SS041_01403				SS049_01121		SS052_00815		SS055_01112	SS058_01262		SS064_01204		SS072_00702	SS073_00992		SS077_00536						SS091_01084	SS092_00716	SS093_01927					SS101_00824
group_5285	SS004_01311	SS006_00116					SS026_00033				SS041_01404				SS049_01122		SS052_00816		SS055_01113	SS058_01263		SS064_01205		SS072_00703	SS073_00991		SS077_00535						SS091_01085	SS092_00715	SS093_01928					SS101_00825
group_2442	SS004_01310	SS006_00115			SS016_00322		SS026_00034				SS041_01405				SS049_01123		SS052_00817		SS055_01114	SS058_01264		SS064_01206		SS072_00704	SS073_00990		SS077_00534						SS091_01086	SS092_00714	SS093_01929					SS101_00826							SS1024_01297
group_187	SS004_01302	SS006_00105	SS010_00582	SS014_01631	SS016_00314	SS018_00183	SS026_00042	SS037_01361	SS039_01114	SS040_00151	SS041_01413	SS043_00668	SS044_01986	SS046_00861	SS049_01133	SS050_00701	SS052_00825	SS054_00741	SS055_01122	SS058_01272	SS060_01514	SS064_01214	SS065_00055	SS072_00712	SS073_00982	SS076_01003	SS077_00526	SS078_00637	SS079_01108	SS085_00257	SS087_00211	SS088_01426	SS091_01094	SS092_00704	SS093_01937	SS097_00197	SS099_00327	SS1001_00284	SS1006_02342	SS101_00834	SS1014_01888	SS1017_01608	SS1018_02369	SS1021_00141	SS1022_00882	SS1023_00367	SS1024_01305	SS1026_01645	SS1027_01438
group_2197	SS004_01300	SS006_00103	SS010_00584			SS018_00181	SS026_00044		SS039_01112		SS041_01415		SS044_01988	SS046_00863	SS049_01135	SS050_00699	SS052_00827		SS055_01124	SS058_01274		SS064_01216		SS072_00714	SS073_00980	SS076_01001	SS077_00524	SS078_00639		SS085_00259	SS087_00213	SS088_01424	SS091_01096	SS092_00702	SS093_01939	SS097_00195	SS099_00329			SS101_00836				SS1021_00139	SS1022_00880		SS1024_01309
group_979	SS004_01276	SS006_00079	SS010_00608	SS014_01249		SS018_00580	SS026_00068	SS037_01015		SS040_02117	SS041_01439	SS043_01281	SS044_02012		SS049_01159	SS050_00675	SS052_00851	SS054_01814	SS055_01148	SS058_01298	SS060_01410	SS064_01240	SS065_00175	SS072_00738	SS073_00956	SS076_00977	SS077_00500	SS078_01292	SS079_01299	SS085_00283	SS087_00237	SS088_01969	SS091_01120	SS092_00678	SS093_01963	SS097_01925	SS099_01251			SS101_00288		SS1017_00345		SS1021_00115	SS1022_00273		SS1024_01333	SS1026_01534	SS1027_01316
group_2441	SS004_01275	SS006_00078	SS010_00609	SS014_01250		SS018_00581	SS026_00069	SS037_01016		SS040_02118	SS041_01440	SS043_01282	SS044_02013		SS049_01160	SS050_00674	SS052_00852	SS054_01815	SS055_01149	SS058_01299	SS060_01409	SS064_01241	SS065_00174	SS072_00739	SS073_00955	SS076_00976	SS077_00499	SS078_01293	SS079_01298	SS085_00284	SS087_00238	SS088_01968	SS091_01121	SS092_00677	SS093_01964	SS097_01924	SS099_01250			SS101_00289				SS1021_00114	SS1022_00274		SS1024_01334	SS1026_01535	SS1027_01317
ppm1	SS004_01274	SS006_00077	SS010_00610	SS014_01251		SS018_00582	SS026_00070	SS037_01017		SS040_02119	SS041_01441	SS043_01283	SS044_02014		SS049_01161	SS050_00673	SS052_00853	SS054_01816	SS055_01150	SS058_01300	SS060_01408	SS064_01242	SS065_00173	SS072_00740	SS073_00954	SS076_00975	SS077_00498	SS078_01294	SS079_01297	SS085_00285	SS087_00239	SS088_01967	SS091_01122	SS092_00676	SS093_01965	SS097_01923	SS099_01249			SS101_00290		SS1017_00343		SS1021_00113	SS1022_00275		SS1024_01335	SS1026_01536	SS1027_01318
group_1558	SS004_01273	SS006_00076	SS010_00611	SS014_01252		SS018_00583	SS026_00071			SS040_02120	SS041_01442		SS044_02015		SS049_01162	SS050_00672	SS052_00854	SS054_01817	SS055_01151	SS058_01301		SS064_01243	SS065_00172	SS072_00741	SS073_00953	SS076_00974	SS077_00497	SS078_01295		SS085_00286	SS087_00240	SS088_01966	SS091_01123	SS092_00675	SS093_01966	SS097_01922	SS099_01248			SS101_00291				SS1021_00112	SS1022_00276		SS1024_01336		SS1027_01319
group_4227	SS004_01272	SS006_00075	SS010_00612	SS014_01253		SS018_00584	SS026_00072			SS040_02121	SS041_01443		SS044_02016		SS049_01163	SS050_00671	SS052_00855	SS054_01818	SS055_01152	SS058_01302		SS064_01244	SS065_00171	SS072_00742	SS073_00952	SS076_00973	SS077_00496	SS078_01296		SS085_00287	SS087_00241	SS088_01965	SS091_01124	SS092_00674	SS093_01967	SS097_01921	SS099_01247			SS101_00292				SS1021_00111	SS1022_00277		SS1024_01337		SS1027_01320
group_2467	SS004_01271	SS006_00074									SS041_01444				SS049_01164		SS052_00856		SS055_01153	SS058_01303		SS064_01245	SS065_00170	SS072_00743	SS073_00951		SS077_00495						SS091_01125	SS092_00673						SS101_00293							SS1024_01338		SS1027_01321
gspA	SS004_01270	SS006_00073	SS010_00614	SS014_01255		SS018_00586	SS026_00074			SS040_02123	SS041_01445		SS044_02018		SS049_01165	SS050_00669	SS052_00857	SS054_01820	SS055_01154	SS058_01304		SS064_01246	SS065_00169	SS072_00744	SS073_00950	SS076_00971	SS077_00494	SS078_01298		SS085_00289	SS087_00243	SS088_01963	SS091_01126	SS092_00672	SS093_01969	SS097_01919	SS099_01245			SS101_00294				SS1021_00109	SS1022_00279		SS1024_01339		SS1027_01322
group_2192	SS004_01269	SS006_00072	SS010_00615	SS014_01256		SS018_00587	SS026_00075			SS040_02124	SS041_01446		SS044_02019		SS049_01166	SS050_00668	SS052_00858	SS054_01821	SS055_01155	SS058_01305		SS064_01247	SS065_00168	SS072_00745	SS073_00949	SS076_00970	SS077_00493	SS078_01299		SS085_00290	SS087_00244	SS088_01962	SS091_01127	SS092_00671	SS093_01970	SS097_01918	SS099_01244			SS101_00295				SS1021_00108	SS1022_00280		SS1024_01340		SS1027_01323
group_1608	SS004_01268	SS006_00071	SS010_00616	SS014_01257		SS018_00588	SS026_00076			SS040_02125	SS041_01447		SS044_02020		SS049_01167	SS050_00667	SS052_00859	SS054_01822	SS055_01156	SS058_01306		SS064_01248	SS065_00167	SS072_00746	SS073_00948	SS076_00969	SS077_00492	SS078_01300		SS085_00291	SS087_00245	SS088_01961	SS091_01128	SS092_00670	SS093_01971	SS097_01917	SS099_01243			SS101_00296				SS1021_00107	SS1022_00281		SS1024_01341		SS1027_01324
group_406	SS004_01267	SS006_00070	SS010_00617	SS014_01258		SS018_00589	SS026_00077			SS040_02126	SS041_01448		SS044_02021		SS049_01169 SS049_01168	SS050_00666	SS052_00860 SS052_00861	SS054_01823	SS055_01157	SS058_01307		SS064_01249	SS065_00166	SS072_00747	SS073_00947	SS076_00968	SS077_00491	SS078_01301		SS085_00292	SS087_00246	SS088_01960	SS091_01129	SS092_00669	SS093_01972	SS097_01916	SS099_01242			SS101_00297				SS1021_00106	SS1022_00282		SS1024_01342		SS1027_01325
btuD_2	SS004_01266	SS006_00069	SS010_00618	SS014_01259		SS018_00590	SS026_00078			SS040_02127	SS041_01449		SS044_02022		SS049_01170	SS050_00665	SS052_00862	SS054_01824	SS055_01158	SS058_01308		SS064_01250	SS065_00165	SS072_00748	SS073_00946	SS076_00967	SS077_00490	SS078_01302		SS085_00293	SS087_00247	SS088_01959	SS091_01130	SS092_00668	SS093_01973	SS097_01915	SS099_01241			SS101_00298				SS1021_00105	SS1022_00283		SS1024_01343		SS1027_01326
group_2440	SS004_01265	SS006_00068	SS010_00619	SS014_01260	SS016_02022	SS018_00591	SS026_00079			SS040_02128	SS041_01450		SS044_02023		SS049_01171	SS050_00664	SS052_00863	SS054_01825	SS055_01159	SS058_01309		SS064_01251	SS065_00164	SS072_00749	SS073_00945	SS076_00966	SS077_00489	SS078_01303		SS085_00294	SS087_00248	SS088_01958	SS091_01131	SS092_00667	SS093_01974	SS097_01914	SS099_01240			SS101_00299				SS1021_00104	SS1022_00284		SS1024_01344		SS1027_01327
group_507	SS004_01262	SS006_00065	SS010_00622	SS014_01263	SS016_02025	SS018_00594	SS026_00082	SS037_01030		SS040_02131	SS041_01453	SS043_01296	SS044_02026		SS049_01174	SS050_00661	SS052_00866	SS054_01828	SS055_01162	SS058_01312		SS064_01254	SS065_00161	SS072_00752	SS073_00942	SS076_00963	SS077_00486	SS078_01306	SS079_01284	SS085_00297	SS087_00251	SS088_01955	SS091_01134	SS092_00664	SS093_01977	SS097_01911	SS099_01237			SS101_00302				SS1021_00101	SS1022_00287		SS1024_01347	SS1026_01549	SS1027_01330
lytG	SS004_01261	SS006_00064	SS010_00623	SS014_01264	SS016_02027	SS018_00595	SS026_00083	SS037_01031	SS039_01079	SS040_02132	SS041_01454	SS043_01297	SS044_02027	SS046_00896	SS049_01175	SS050_00660	SS052_00867	SS054_01829	SS055_01163	SS058_01313	SS060_01395	SS064_01255	SS065_00160	SS072_00753	SS073_00941	SS076_00962	SS077_00485	SS078_01307	SS079_01283	SS085_00298	SS087_00252	SS088_01953	SS091_01135	SS092_00663	SS093_01978	SS097_01885	SS099_01236			SS101_00303		SS1017_00332		SS1021_00100	SS1022_00288		SS1024_01348	SS1026_01550	SS1027_01331
group_30	SS004_01260	SS006_00063	SS010_00624	SS014_01265	SS016_02028	SS018_00596	SS026_00084	SS037_01032	SS039_01078	SS040_02133	SS041_01455	SS043_01298	SS044_02028	SS046_00897	SS049_01176	SS050_00659	SS052_00868	SS054_01830	SS055_01164	SS058_01314	SS060_01394	SS064_01256	SS065_00159	SS072_00754	SS073_00940	SS076_00961	SS077_00484	SS078_01308	SS079_01282	SS085_00299	SS087_00253	SS088_01954	SS091_01136	SS092_00662	SS093_01979	SS097_01886	SS099_01235			SS101_00304		SS1017_00331		SS1021_00099	SS1022_00289		SS1024_01349	SS1026_01551	SS1027_01332
group_282	SS004_01259	SS006_00062	SS010_01371	SS014_00216	SS016_00418	SS018_00597	SS026_00085	SS037_02072			SS041_01188	SS043_02029	SS044_02029		SS049_01177	SS050_01629	SS052_00869	SS054_01980	SS055_01165	SS058_01020		SS064_01257	SS065_00158	SS072_00755	SS073_00939	SS076_00022	SS077_00727	SS078_01266	SS079_01281	SS085_00300	SS087_00254	SS088_01948	SS091_01137	SS092_00661	SS093_02027	SS097_01887	SS099_01693			SS101_00513				SS1021_00098	SS1022_00290		SS1024_01350	SS1026_01552	SS1027_01333
group_93	SS004_01247	SS006_00048	SS010_01383	SS014_00203 SS014_00204	SS016_00406	SS018_00609	SS026_00097	SS037_02060	SS039_01791	SS040_02084	SS041_01176	SS043_02041	SS044_02041	SS046_00909	SS049_01189	SS050_01617	SS052_00881	SS054_01992	SS055_01177	SS058_01032		SS064_01269	SS065_00146	SS072_00767	SS073_00927	SS076_00034	SS077_00715		SS079_01269	SS085_00312	SS087_00266	SS088_00864	SS091_01149	SS092_00644	SS093_02039	SS097_00475	SS099_01705	SS1001_00984		SS101_00525	SS1014_02250	SS1017_01201 SS1017_01200		SS1021_00086	SS1022_00302		SS1024_01362	SS1026_01564	SS1027_01347
group_1084	SS004_01246	SS006_00047	SS010_01384	SS014_00202	SS016_00405	SS018_00610	SS026_00098	SS037_02059	SS039_01790	SS040_02083	SS041_01175	SS043_02042	SS044_02042	SS046_00910	SS049_01190	SS050_01616	SS052_00882	SS054_01993	SS055_01178	SS058_01033	SS060_00312	SS064_01270	SS065_00145	SS072_00768	SS073_00926	SS076_00035	SS077_00714	SS078_00991	SS079_01268	SS085_00313	SS087_00267	SS088_00863	SS091_01150	SS092_00643	SS093_02040	SS097_00474	SS099_01706	SS1001_00985	SS1006_01283	SS101_00526	SS1014_02251	SS1017_01202	SS1018_01046	SS1021_00085	SS1022_00303		SS1024_01363	SS1026_01565	SS1027_01348
group_3533	SS004_01245	SS006_00046	SS010_01385	SS014_00201	SS016_00404	SS018_00611	SS026_00099	SS037_02058	SS039_01789	SS040_02082	SS041_01174	SS043_02043	SS044_02043	SS046_00911	SS049_01191	SS050_01615	SS052_00883	SS054_01994	SS055_01179	SS058_01034		SS064_01271	SS065_00144	SS072_00769	SS073_00925	SS076_00036	SS077_00713	SS078_00990	SS079_01267	SS085_00314	SS087_00268	SS088_00862	SS091_01151	SS092_00642	SS093_02041	SS097_00473	SS099_01707		SS1006_01282	SS101_00527		SS1017_01203	SS1018_01045	SS1021_00084	SS1022_00304		SS1024_01364	SS1026_01566	SS1027_01349
group_405	SS004_01244	SS006_00045	SS010_01386	SS014_00200	SS016_00403	SS018_00612	SS026_00100	SS037_02057	SS039_01788		SS041_01173	SS043_02044	SS044_02044	SS046_00912	SS049_01192	SS050_01614	SS052_00884	SS054_01995	SS055_01181 SS055_01180	SS058_01035		SS064_01272		SS072_00770	SS073_00924	SS076_00037	SS077_00711 SS077_00712	SS078_00989	SS079_01266	SS085_00315	SS087_00269	SS088_00861	SS091_01152	SS092_00641	SS093_02042	SS097_00472	SS099_01708			SS101_00528				SS1021_00083	SS1022_00305		SS1024_01365	SS1026_01567	SS1027_01350
group_2436	SS004_01226	SS006_00027	SS010_01404		SS016_00482	SS018_00630	SS026_00118	SS037_00112	SS039_01770		SS041_01155	SS043_01149	SS044_02062	SS046_00930	SS049_01210	SS050_01595	SS052_00902	SS054_01371	SS055_01199	SS058_01053		SS064_01290		SS072_00788	SS073_00906	SS076_00055	SS077_00693	SS078_00971	SS079_00616	SS085_00333	SS087_00287	SS088_01501	SS091_01170	SS092_00623	SS093_00292	SS097_00454	SS099_01726			SS101_00546				SS1021_00063	SS1022_00326		SS1024_01384	SS1026_01030	SS1027_00685
group_3532	SS004_01223	SS006_00024	SS010_01407	SS014_00108	SS016_00485	SS018_00633	SS026_00121	SS037_00109	SS039_01767	SS040_00489	SS041_01152	SS043_01152	SS044_02065	SS046_00933	SS049_01213	SS050_01592	SS052_00905	SS054_01368	SS055_01202	SS058_01056	SS060_02082	SS064_01293	SS065_01497	SS072_00791	SS073_00903	SS076_00058	SS077_00690	SS078_00968	SS079_00613	SS085_00336	SS087_00290	SS088_01504	SS091_01173	SS092_00620	SS093_00295	SS097_00451	SS099_01729	SS1001_01116	SS1006_01255	SS101_00549	SS1014_00816	SS1017_00788	SS1018_00123	SS1021_00060	SS1022_00329	SS1023_01199	SS1024_01387	SS1026_01027	SS1027_00682
sacA	SS004_01220	SS006_00021	SS010_01410	SS014_00105	SS016_00488	SS018_00636	SS026_00124	SS037_00106	SS039_01764	SS040_00492	SS041_01149	SS043_01155	SS044_02068	SS046_00936	SS049_01216	SS050_01345	SS052_00908	SS054_01365	SS055_01205	SS058_01059	SS060_02026	SS064_01296	SS065_01500	SS072_00794	SS073_00900	SS076_00061	SS077_00687	SS078_00965	SS079_00610	SS085_00339	SS087_00293	SS088_00809	SS091_01176	SS092_00617	SS093_00298	SS097_00448	SS099_01732	SS1001_00523	SS1006_01252	SS101_00552			SS1018_00126			SS1023_00628			SS1027_00679
group_503	SS004_01219	SS006_00020	SS010_01411	SS014_00104	SS016_00489	SS018_00637	SS026_00125	SS037_00105	SS039_01763	SS040_00493	SS041_01148	SS043_01156	SS044_02069	SS046_00937	SS049_01217	SS050_01346	SS052_00909	SS054_01364	SS055_01206	SS058_01060	SS060_02027	SS064_01297	SS065_01501	SS072_00795	SS073_00899	SS076_00062	SS077_00686	SS078_00964	SS079_00609	SS085_00340	SS087_00294	SS088_00810	SS091_01177	SS092_00616	SS093_00299	SS097_00447	SS099_01733	SS1001_00524	SS1006_01251	SS101_00553	SS1014_00812		SS1018_00127			SS1023_00627	SS1024_01391	SS1026_01023	SS1027_00678
ycjP	SS004_01218	SS006_00019	SS010_01412	SS014_00103	SS016_00490	SS018_00638	SS026_00126	SS037_00104	SS039_01762	SS040_00494	SS041_01147	SS043_01157	SS044_02070	SS046_00938	SS049_01218	SS050_01347	SS052_00910	SS054_01363	SS055_01207	SS058_01061	SS060_02028	SS064_01298	SS065_01502	SS072_00796	SS073_00898	SS076_00063	SS077_00685	SS078_00963	SS079_00608	SS085_00341	SS087_00295	SS088_00811	SS091_01178	SS092_00615	SS093_00300	SS097_00446	SS099_01734	SS1001_00525	SS1006_01250	SS101_00554	SS1014_00811		SS1018_00128			SS1023_00626	SS1024_01392	SS1026_01022	SS1027_00677
yteP_2	SS004_01217	SS006_00018	SS010_01413	SS014_00102	SS016_00491	SS018_00639	SS026_00127	SS037_00103	SS039_01761	SS040_00495	SS041_01146	SS043_01158	SS044_02071	SS046_00939	SS049_01219	SS050_01348	SS052_00911	SS054_01362	SS055_01208	SS058_01062	SS060_02029	SS064_01299	SS065_01503	SS072_00797	SS073_00897	SS076_00064	SS077_00684	SS078_00962	SS079_00607	SS085_00342	SS087_00296	SS088_00812	SS091_01180 SS091_01179	SS092_00614	SS093_00301	SS097_00445	SS099_01735	SS1001_00526	SS1006_01249	SS101_00555	SS1014_00810		SS1018_00129			SS1023_00625 SS1023_00624	SS1024_01393	SS1026_01021	SS1027_00676
rbsR_1	SS004_01216	SS006_00017	SS010_01414	SS014_00101	SS016_00492	SS018_00640	SS026_00128	SS037_00102	SS039_01760	SS040_00496	SS041_01145	SS043_01159	SS044_02072	SS046_00940	SS049_01220	SS050_01349	SS052_00912	SS054_01361	SS055_01209	SS058_01063	SS060_02030	SS064_01300	SS065_01504	SS072_00798	SS073_00896	SS076_00065	SS077_00683	SS078_00961	SS079_00606	SS085_00343	SS087_00297	SS088_00813	SS091_01181	SS092_00613	SS093_00302	SS097_00444	SS099_01736	SS1001_00527	SS1006_01248	SS101_00556	SS1014_00809		SS1018_00130			SS1023_00623	SS1024_01394	SS1026_01020	SS1027_00670
group_780	SS004_01215	SS006_00016	SS010_01415	SS014_00100		SS018_00641	SS026_00129	SS037_00101	SS039_01759	SS040_00497	SS041_01144		SS044_02073	SS046_00941	SS049_01222 SS049_01221	SS050_01350	SS052_00913	SS054_01360	SS055_01210	SS058_01064	SS060_02031	SS064_01301	SS065_01505	SS072_00799	SS073_00895	SS076_00066	SS077_00682	SS078_00960	SS079_00605	SS085_00344	SS087_00298	SS088_00814	SS091_01182	SS092_00612	SS093_00303	SS097_00443	SS099_01737	SS1001_00528	SS1006_01247	SS101_00557	SS1014_00808		SS1018_00131			SS1023_00622			SS1027_00669
group_1848	SS004_01214	SS006_00015	SS010_01416	SS014_00099		SS018_00642	SS026_00130		SS039_01758		SS041_01143		SS044_02074	SS046_00942	SS049_01223	SS050_01351	SS052_00914 SS052_00915	SS054_01359	SS055_01211 SS055_01212	SS058_01065	SS060_02032	SS064_01302	SS065_01506	SS072_00800	SS073_00894	SS076_00067	SS077_00681 SS077_00680	SS078_00959	SS079_00604	SS085_00345	SS087_00299	SS088_00815	SS091_01183	SS092_00611	SS093_00304	SS097_00442	SS099_01738	SS1001_00529	SS1006_01246	SS101_00558	SS1014_01970		SS1018_00132			SS1023_00621			SS1027_00668
group_734	SS004_01213	SS006_00014	SS010_01417	SS014_00098	SS016_00495	SS018_00643	SS026_00131	SS037_00099	SS039_01757	SS040_00498	SS041_01142	SS043_01162	SS044_02075	SS046_00943	SS049_01224	SS050_01352	SS052_00916	SS054_01358	SS055_01213	SS058_01066	SS060_02033	SS064_01303	SS065_01507	SS072_00801	SS073_00893	SS076_00068	SS077_00679	SS078_00958	SS079_00603	SS085_00346	SS087_00300	SS088_00816	SS091_01184	SS092_00610	SS093_00305	SS097_00441	SS099_01739	SS1001_00530	SS1006_01245	SS101_00559	SS1014_01971	SS1017_00798	SS1018_00133	SS1021_00055	SS1022_02027	SS1023_00620	SS1024_01397	SS1026_01017	SS1027_00667
group_21	SS004_01211	SS006_00530	SS010_01307 SS010_01247 SS010_01246			SS018_00739	SS026_00662		SS039_01461 SS039_01460	SS040_01359	SS041_01140		SS044_02183	SS046_02004 SS046_00352 SS046_00353	SS049_01226	SS050_00230	SS052_00918		SS055_01215	SS058_01068		SS064_01305		SS072_00803	SS073_00891 SS073_01494		SS077_00677	SS078_01893		SS085_00647		SS088_00448	SS091_01186	SS092_00134 SS092_00455 SS092_00733 SS092_01342 SS092_00892 SS092_00893 SS092_00501 SS092_00894	SS093_01716	SS097_02085	SS099_01205 SS099_00414			SS101_00561	SS1014_00672			SS1021_01596 SS1021_01597	SS1022_00508 SS1022_00507	SS1023_02113	SS1024_01677 SS1024_01678	SS1026_01163
group_1455	SS004_01200									SS040_00995	SS041_01129				SS049_01235		SS052_00929		SS055_01226	SS058_01079		SS064_01316		SS072_00814	SS073_00880		SS077_00666					SS088_01360	SS091_01197							SS101_00572
group_502	SS004_01190	SS006_01882	SS010_01587	SS014_00830	SS016_00235	SS018_02058	SS026_00151		SS039_01689	SS040_01698	SS041_01119	SS043_00590	SS044_00772	SS046_01754	SS049_01245	SS050_01103	SS052_00939	SS054_00836	SS055_01236	SS058_01089	SS060_00483	SS064_01326	SS065_01455	SS072_00824	SS073_00870	SS076_00701	SS077_00656	SS078_01067	SS079_02116	SS085_00628	SS087_00324	SS088_01348	SS091_01207	SS092_00588	SS093_00325	SS097_00690	SS099_01304	SS1001_02025	SS1006_01134	SS101_00582	SS1014_01491	SS1017_02183	SS1018_00294	SS1021_00032	SS1022_02005	SS1023_00701	SS1024_01420	SS1026_01379	SS1027_01514
group_13	SS004_01187			SS014_00833		SS018_02055	SS026_00154 SS026_00155				SS041_01116		SS044_00769		SS049_01248		SS052_00942		SS055_01239	SS058_01092	SS060_00486	SS064_01329	SS065_01452	SS072_00827	SS073_00867	SS076_00704	SS077_01050	SS078_01070		SS085_00625	SS087_00327	SS088_01345	SS091_01210		SS093_00328	SS097_00687				SS101_00411	SS1014_01494			SS1021_00029	SS1022_02002		SS1024_01423	SS1026_01382
group_231	SS004_01179	SS006_01892	SS010_01577 SS010_01597	SS014_01966 SS014_01965	SS016_00225	SS018_02047	SS026_00175 SS026_00176	SS037_01830	SS039_01679	SS040_00909	SS041_01108	SS043_00580	SS044_01674	SS046_01764	SS049_01256	SS050_01093 SS050_01113	SS052_00950	SS054_00635	SS055_01247	SS058_01100	SS060_01949	SS064_01351 SS064_01352	SS065_01444	SS072_00835	SS073_00859	SS076_00712	SS077_01042	SS078_01010	SS079_00085	SS085_00479	SS087_00335	SS088_01666	SS091_01218	SS092_00578	SS093_00348 SS093_00349	SS097_01525	SS099_01382 SS099_01294	SS1001_02015	SS1006_01124	SS101_00403	SS1014_00595	SS1017_02151	SS1018_00284			SS1023_00711		SS1026_01393	SS1027_01530
group_490	SS004_01173	SS006_01898	SS010_01571	SS014_00404	SS016_00212	SS018_02041	SS026_00182	SS037_01816	SS039_01673	SS040_00928	SS041_01102	SS043_00568	SS044_00087	SS046_01384	SS049_01262	SS050_01087	SS052_00956	SS054_00617	SS055_01253	SS058_01106		SS064_01358	SS065_01623	SS072_00841	SS073_00853	SS076_00718	SS077_01036	SS078_00382	SS079_00099	SS085_00998	SS087_00341	SS088_01672	SS091_01224	SS092_00572	SS093_00355	SS097_01531	SS099_01393		SS1006_01111	SS101_00397		SS1017_00699	SS1018_00271	SS1021_00016	SS1022_01986	SS1023_00726 SS1023_00725	SS1024_01436	SS1026_01404	SS1027_01536
ptsG_1	SS004_01160	SS006_01914	SS010_01555	SS014_00422	SS016_00197	SS018_02028	SS026_00195	SS037_01801	SS039_01653	SS040_00944	SS041_01089	SS043_01646	SS044_01008	SS046_01403	SS049_01275	SS050_01070	SS052_00969	SS054_00600	SS055_01266	SS058_01119		SS064_01371	SS065_01639	SS072_00854	SS073_00840	SS076_00731	SS077_01023	SS078_00395	SS079_00116	SS085_01013	SS087_00354	SS088_01685	SS091_01237	SS092_00557	SS093_00368	SS097_01544	SS099_01409	SS1001_01986	SS1006_02056	SS101_00384	SS1014_00265		SS1018_00798	SS1021_00002	SS1022_01971	SS1023_00744	SS1024_01450	SS1026_01421	SS1027_01552
ply	SS004_01158					SS018_01061	SS026_00197				SS041_01087		SS044_01006		SS049_01277		SS052_00971		SS055_01268	SS058_01121		SS064_01373		SS072_00856	SS073_00838	SS076_00733	SS077_01021	SS078_00397		SS085_01015	SS087_00356	SS088_01687	SS091_01239		SS093_00370	SS097_01546				SS101_00382				SS1021_00805	SS1022_01969		SS1024_01452
group_590	SS004_01157	SS006_01917	SS010_01552	SS014_00425	SS016_00194	SS018_01062	SS026_00198	SS037_01798	SS039_01649	SS040_00956	SS041_01086	SS043_01649	SS044_01005	SS046_01406	SS049_01278	SS050_01067	SS052_00972	SS054_00596	SS055_01269	SS058_01122		SS064_01374		SS072_00857	SS073_00837	SS076_00734	SS077_01020	SS078_00398	SS079_00119	SS085_01016	SS087_00357	SS088_01688	SS091_01240	SS092_00554	SS093_00371	SS097_01547	SS099_01412			SS101_00381		SS1017_00243		SS1021_00804	SS1022_01968	SS1023_00747	SS1024_01453	SS1026_01424	SS1027_01555
group_2047		SS006_01920	SS010_01549	SS014_00428			SS026_00201		SS039_01646		SS041_01083				SS049_01281	SS050_01064	SS052_00975	SS054_00593	SS055_01272	SS058_01125		SS064_01377		SS072_00860	SS073_00834		SS077_01017	SS078_00401	SS079_00122			SS088_01691	SS091_01243	SS092_00551	SS093_00374					SS101_00378				SS1021_00801		SS1023_00751
group_288	SS004_01694			SS014_02175 SS014_00983	SS016_01593	SS018_02025 SS018_02081	SS026_01959				SS041_01527		SS044_00007		SS049_01297		SS052_01411		SS055_00688	SS058_01403		SS064_01393		SS072_01480	SS073_01843	SS076_01732	SS077_01702	SS078_01003	SS079_00588	SS085_02177	SS087_01863	SS088_00481	SS091_00908		SS093_00145	SS097_02038 SS097_00001		SS1001_01227 SS1001_02249		SS101_00865	SS1014_01661	SS1017_01555		SS1021_00082 SS1021_01410	SS1022_00633	SS1023_01948 SS1023_02209	SS1024_01205 SS1024_01261 SS1024_00932 SS1024_01123 SS1024_01773 SS1024_01160	SS1026_00890 SS1026_00823
group_40	SS004_01695 SS004_01696					SS018_02024 SS018_02023	SS026_01958 SS026_01957		SS039_01747		SS041_01526 SS041_01525		SS044_01241	SS046_01257	SS049_01298 SS049_01299		SS052_01412 SS052_01413		SS055_00687 SS055_00686	SS058_01404 SS058_01405		SS064_01394 SS064_01395		SS072_01479 SS072_01478	SS073_01844 SS073_01845	SS076_01733 SS076_01734	SS077_01703 SS077_01704	SS078_01004 SS078_01005		SS085_01501	SS087_01864 SS087_01865	SS088_02054 SS088_01568 SS088_02053	SS091_00907 SS091_00906		SS093_00144 SS093_00143	SS097_02039 SS097_02040				SS101_00866 SS101_00867						SS1023_02112 SS1023_00310 SS1023_02111 SS1023_00311
mscL	SS004_01700	SS006_01035	SS010_01306		SS016_01735	SS018_02019	SS026_01953	SS037_00272	SS039_00271		SS041_01521	SS043_00115	SS044_01245	SS046_00031	SS049_01303	SS050_00832	SS052_01417	SS054_01121	SS055_00682	SS058_01409		SS064_01399		SS072_01474	SS073_01849	SS076_01738	SS077_01708	SS078_01009	SS079_01200	SS085_01505	SS087_01869	SS088_02049	SS091_00902	SS092_01341	SS093_00139	SS097_02044	SS099_01947			SS101_00871				SS1021_01475	SS1022_01821		SS1024_00355	SS1026_01304	SS1027_00847
group_797	SS004_01714 SS004_01715					SS018_02003 SS018_02004					SS041_01507 SS041_01506		SS044_01263 SS044_01262		SS049_01317 SS049_01318		SS052_01431 SS052_01432		SS055_00668 SS055_00667	SS058_01423 SS058_01424		SS064_01413 SS064_01414		SS072_01460 SS072_01459	SS073_01863 SS073_01864	SS076_01754 SS076_01753	SS077_01722 SS077_01723			SS085_01523 SS085_01522			SS091_00888 SS091_00887			SS097_01223 SS097_02059 SS097_01222				SS101_00885 SS101_00886
group_2023	SS004_01716		SS010_01507			SS018_02002					SS041_01505		SS044_01264		SS049_01319		SS052_01433		SS055_00666	SS058_01425		SS064_01415		SS072_01458	SS073_01865	SS076_01755	SS077_01724			SS085_01524			SS091_00886			SS097_01221				SS101_00887
group_1090	SS004_01717	SS006_00991	SS010_01508			SS018_02001			SS039_00254		SS041_01504		SS044_01265		SS049_01320	SS050_00876	SS052_01434		SS055_00665	SS058_01426		SS064_01416		SS072_01457	SS073_01866	SS076_01756	SS077_01725			SS085_01525			SS091_00885			SS097_01220				SS101_00888
group_315	SS004_01719	SS006_00989	SS010_01510		SS016_01712	SS018_01999	SS026_01935	SS037_00251	SS039_00252		SS041_01502	SS043_00095	SS044_01267	SS046_00055	SS049_01322	SS050_00878	SS052_01436	SS054_01101	SS055_00663	SS058_01428		SS064_01418		SS072_01455	SS073_01868	SS076_01758	SS077_01727	SS078_01739	SS079_01247	SS085_01527	SS087_01445		SS091_00883	SS092_01363	SS093_00121	SS097_01218	SS099_01915			SS101_00890				SS1021_00492	SS1022_01440		SS1024_00378	SS1026_01324	SS1027_00818
group_1858	SS004_01720	SS006_00988	SS010_01511		SS016_01711	SS018_01998	SS026_01934	SS037_00250	SS039_00251		SS041_01501	SS043_00094	SS044_01268	SS046_00056	SS049_01323	SS050_00879	SS052_01437	SS054_01100	SS055_00662	SS058_01429		SS064_01419		SS072_01454	SS073_01869	SS076_01759	SS077_01728	SS078_01738	SS079_01248	SS085_01528	SS087_01444		SS091_00882	SS092_01364	SS093_00120	SS097_01707	SS099_01914			SS101_00891				SS1021_00493	SS1022_01441		SS1024_00379	SS1026_01325	SS1027_00816
yqiK	SS004_01721	SS006_00987	SS010_01512		SS016_01710	SS018_01997	SS026_01933	SS037_00249	SS039_00250		SS041_01500	SS043_00093	SS044_01269	SS046_00057	SS049_01324	SS050_00880	SS052_01438	SS054_01099	SS055_00661	SS058_01430		SS064_01420		SS072_01453	SS073_01870	SS076_01760	SS077_01729	SS078_01737	SS079_01249	SS085_01529	SS087_01443		SS091_00881	SS092_01365	SS093_00119	SS097_01709 SS097_01708	SS099_01913			SS101_00892				SS1021_00494	SS1022_01442		SS1024_00380	SS1026_01326	SS1027_00815
group_1097	SS004_01723	SS006_00985	SS010_01514		SS016_01708	SS018_01995	SS026_01931	SS037_00247	SS039_00248		SS041_01498	SS043_00091	SS044_01271	SS046_00059	SS049_01326	SS050_00882	SS052_01440	SS054_01097 SS054_01096	SS055_00659	SS058_01432		SS064_01422		SS072_01451	SS073_01872	SS076_01762	SS077_01731	SS078_01735	SS079_01251	SS085_01531	SS087_01441		SS091_00879	SS092_01367	SS093_00117	SS097_01711	SS099_01911			SS101_00894				SS1021_00496	SS1022_01444		SS1024_00382	SS1026_01328	SS1027_00813
group_1382	SS004_01724	SS006_00984	SS010_01515			SS018_01994	SS026_01930	SS037_00246	SS039_00247		SS041_01497	SS043_00090		SS046_00060	SS049_01327	SS050_00883	SS052_01441		SS055_00658	SS058_01433		SS064_01423		SS072_01450	SS073_01873	SS076_01763	SS077_01732	SS078_01734	SS079_01252	SS085_01532	SS087_01440		SS091_00878	SS092_01368	SS093_00116	SS097_01712	SS099_01910			SS101_00895									SS1027_00812
group_299	SS004_01725	SS006_00983	SS010_01516			SS018_01993	SS026_01929	SS037_00245		SS040_01734	SS041_01496	SS043_00089	SS044_02176	SS046_00061	SS049_01328	SS050_00884	SS052_01442		SS055_00657	SS058_01434	SS060_01252	SS064_01424		SS072_01449	SS073_01874	SS076_01764	SS077_01733	SS078_01733	SS079_01253	SS085_01533	SS087_01439	SS088_00319	SS091_00877	SS092_01369	SS093_00115	SS097_01713	SS099_01909			SS101_00896							SS1024_00384		SS1027_00811
group_2769	SS004_01728 SS004_01729	SS006_00980			SS016_01703	SS018_01990 SS018_01989	SS026_01926 SS026_01925	SS037_00242	SS039_00243		SS041_01493 SS041_01492	SS043_00086	SS044_02173 SS044_02172	SS046_00064	SS049_01331 SS049_01332	SS050_00887	SS052_01445 SS052_01446	SS054_01091	SS055_00654 SS055_00653	SS058_01437 SS058_01438		SS064_01427 SS064_01428		SS072_01446 SS072_01445	SS073_01877 SS073_01878	SS076_01767 SS076_01768	SS077_01736 SS077_01737		SS079_01256	SS085_01536 SS085_01537			SS091_00874 SS091_00873		SS093_00112 SS093_00111	SS097_01716 SS097_01717				SS101_00899 SS101_00900									SS1027_00808
COQ5_1	SS004_01730	SS006_00979	SS010_01519 SS010_01520		SS016_01702	SS018_01988	SS026_01924	SS037_00241 SS037_00240	SS039_00242		SS041_01491	SS043_00085	SS044_00044	SS046_00065	SS049_01333	SS050_00888	SS052_01447	SS054_01090	SS055_00652	SS058_01439		SS064_01429		SS072_01444	SS073_01879	SS076_01769	SS077_01738	SS078_01730	SS079_01257	SS085_01538	SS087_01436		SS091_00872	SS092_01372 SS092_01373	SS093_00110	SS097_01718	SS099_01906 SS099_01905			SS101_00901				SS1021_00501	SS1022_01449		SS1024_00387	SS1026_01333	SS1027_00807
group_684	SS004_01740	SS006_00969	SS010_01530	SS014_01144	SS016_00560	SS018_01978	SS026_01913	SS037_00230	SS039_00232	SS040_01720	SS041_01481	SS043_00075	SS044_00054	SS046_00075	SS049_01343	SS050_00898	SS052_01457	SS054_01080	SS055_00642	SS058_01449	SS060_01871	SS064_01439	SS065_01711	SS072_01434	SS073_01889	SS076_01779	SS077_01748	SS078_01720	SS079_02064	SS085_01548	SS087_01426	SS088_01823	SS091_00733	SS092_01384	SS093_00099	SS097_01728	SS099_01895	SS1001_00671	SS1006_00496	SS101_01898		SS1017_01307	SS1018_00843	SS1021_00511	SS1022_01459	SS1023_01580	SS1024_00397	SS1026_01345	SS1027_00797
bglH	SS004_01749	SS006_00960	SS010_01539			SS018_01969	SS026_01904		SS039_00223		SS041_01472		SS044_00063	SS046_00084	SS049_01352	SS050_00907	SS052_01466		SS055_00633	SS058_01458	SS060_01862	SS064_01448		SS072_01425	SS073_01898	SS076_01788	SS077_01757	SS078_01711	SS079_02073	SS085_01557	SS087_01417		SS091_00742	SS092_01393	SS093_00090	SS097_01737	SS099_01886	SS1001_00680	SS1006_00486	SS101_01889	SS1014_01353	SS1017_01297	SS1018_00853			SS1023_01571
bglF	SS004_01750	SS006_00959	SS010_01540			SS018_01968	SS026_01903		SS039_00222		SS041_01471		SS044_00064	SS046_00085	SS049_01353	SS050_00908	SS052_01467		SS055_00632	SS058_01459	SS060_01861	SS064_01449		SS072_01424	SS073_01899	SS076_01789	SS077_01758	SS078_01710	SS079_02074	SS085_01558	SS087_01416		SS091_00743	SS092_01394	SS093_00089	SS097_01738	SS099_01885	SS1001_00681	SS1006_00485	SS101_01888	SS1014_01352	SS1017_01296	SS1018_00854			SS1023_01570
licT_2	SS004_01751	SS006_00958	SS010_01541			SS018_01967	SS026_01902		SS039_00221		SS041_01470		SS044_00065	SS046_00086	SS049_01354	SS050_00909	SS052_01468		SS055_00631	SS058_01460	SS060_01860	SS064_01450		SS072_01423	SS073_01900	SS076_01790	SS077_01759	SS078_01709	SS079_02075	SS085_01559	SS087_01415		SS091_00744	SS092_01395	SS093_00088	SS097_01739	SS099_01884	SS1001_00682	SS1006_00484	SS101_01887	SS1014_01351	SS1017_01295	SS1018_00855			SS1023_01569
group_3551	SS004_01759					SS018_00926					SS041_01462		SS044_00080		SS049_01362		SS052_01476		SS055_00623	SS058_01468		SS064_01458		SS072_01415	SS073_01908	SS076_01805	SS077_01767	SS078_01701		SS085_01574	SS087_02060		SS091_00752			SS097_01697				SS101_01879
group_3552	SS004_01760					SS018_00927				SS040_00176	SS041_01461		SS044_00081		SS049_01363		SS052_01477		SS055_00622	SS058_01469		SS064_01459		SS072_01414	SS073_01909	SS076_01806	SS077_01768	SS078_01700		SS085_01575	SS087_02061		SS091_00753			SS097_01698				SS101_01878								SS1026_00073	SS1027_01911
group_3724							SS026_02181				SS041_01672				SS049_01377		SS052_01625		SS055_01519			SS064_01472		SS072_01625	SS073_00715	SS076_00020	SS077_00269					SS088_01662								SS101_01865				SS1021_01807	SS1022_01487
group_1516							SS026_02183				SS041_01671				SS049_01378		SS052_01624		SS055_01520			SS064_01473		SS072_01624	SS073_00714	SS076_00018	SS077_00270					SS088_01660								SS101_01864				SS1021_01806	SS1022_01488
group_1187							SS026_02184 SS026_02190				SS041_01670 SS041_01665				SS049_01379 SS049_01384		SS052_01623 SS052_01618		SS055_01521 SS055_01526			SS064_01474 SS064_01479		SS072_01623 SS072_01618	SS073_00713 SS073_00708	SS076_00017 SS076_00011	SS077_00271 SS077_00276				SS087_01905	SS088_01659 SS088_01654								SS101_01863 SS101_01858				SS1021_01799 SS1021_01805	SS1022_01495
group_2311											SS041_01669				SS049_01380		SS052_01622		SS055_01522			SS064_01475		SS072_01622	SS073_00712	SS076_00016	SS077_00272													SS101_01862				SS1021_01804	SS1022_01490
group_2105											SS041_01668				SS049_01381		SS052_01621		SS055_01523			SS064_01476		SS072_01621	SS073_00711	SS076_00015	SS077_00273													SS101_01861
group_3250							SS026_02188				SS041_01667				SS049_01382		SS052_01620		SS055_01524			SS064_01477		SS072_01620	SS073_00710	SS076_00013	SS077_00274					SS088_01656								SS101_01860				SS1021_01801	SS1022_01493
group_2090							SS026_02189				SS041_01666				SS049_01383		SS052_01619		SS055_01525			SS064_01478		SS072_01619	SS073_00709	SS076_00012	SS077_00275				SS087_01904	SS088_01655								SS101_01859				SS1021_01800	SS1022_01494
group_3780											SS041_01664				SS049_01385		SS052_01617		SS055_01527			SS064_01480		SS072_01617	SS073_00707		SS077_00277				SS087_01906									SS101_01857
group_1116							SS026_02191				SS041_01663				SS049_01386		SS052_01616		SS055_01528			SS064_01481		SS072_01616	SS073_00706	SS076_00010	SS077_00278				SS087_01907	SS088_01653								SS101_01856				SS1021_01798	SS1022_01496
group_5715											SS041_01662				SS049_01387		SS052_01615		SS055_01529			SS064_01482		SS072_01615	SS073_00705		SS077_00279													SS101_01855
group_1629							SS026_02192				SS041_01661				SS049_01388		SS052_01614		SS055_01530			SS064_01483		SS072_01614	SS073_00704	SS076_00009	SS077_00280				SS087_01908	SS088_01652								SS101_01854				SS1021_01797	SS1022_01497
group_1630							SS026_02193				SS041_01660				SS049_01389		SS052_01613		SS055_01531			SS064_01484		SS072_01613	SS073_00703	SS076_00008	SS077_00281				SS087_01909	SS088_01651								SS101_01853
group_5597							SS026_02194				SS041_01659				SS049_01390		SS052_01612		SS055_01532			SS064_01485		SS072_01612	SS073_00702		SS077_00282				SS087_01910	SS088_01650								SS101_01852				SS1021_01795	SS1022_01499
group_2104											SS041_01658				SS049_01391		SS052_01611		SS055_01533			SS064_01486		SS072_01611	SS073_00701	SS076_00006	SS077_00283				SS087_01911	SS088_01649								SS101_01851				SS1021_01794
group_3283											SS041_01657				SS049_01392		SS052_01610		SS055_01534			SS064_01487		SS072_01610	SS073_00700		SS077_00284					SS088_01648								SS101_01850				SS1021_01793
group_2001	SS004_00957	SS006_01860	SS010_01811			SS018_01216	SS026_00493		SS039_00108		SS041_01644		SS044_01435	SS046_00136	SS049_01405	SS050_01536	SS052_01597		SS055_01547	SS058_01657		SS064_01500		SS072_01597	SS073_00687	SS076_01959	SS077_00297	SS078_01615		SS085_00939	SS087_01924	SS088_01241	SS091_01516	SS092_01425	SS093_01115	SS097_00586	SS099_01855			SS101_01837				SS1021_01780	SS1022_01513		SS1024_00279
group_571	SS004_00938		SS010_01792	SS014_00793	SS016_00269	SS018_01197		SS037_01772	SS039_00089	SS040_01521	SS041_01625	SS043_00624	SS044_01457	SS046_00155	SS049_01424	SS050_01517	SS052_01578	SS054_00786	SS055_01566	SS058_01638	SS060_00446	SS064_01519	SS065_01493	SS072_01578	SS073_00668	SS076_01937	SS077_00316	SS078_01596	SS079_01063	SS085_00917	SS087_00868	SS088_00880	SS091_01497	SS092_01444		SS097_00605	SS099_01836	SS1001_01354	SS1006_00908	SS101_01818	SS1014_02185	SS1017_02116	SS1018_01858			SS1023_01822			SS1027_01482
group_4217	SS004_00933										SS041_01620				SS049_01429		SS052_01573		SS055_01571	SS058_01633		SS064_01524		SS072_01573	SS073_00663		SS077_00321					SS088_00875	SS091_01492							SS101_01813
group_172	SS004_00930		SS010_01600	SS014_00800		SS018_01190	SS026_00468		SS039_00082	SS040_01514	SS041_01617		SS044_01464	SS046_00162	SS049_01432	SS050_01510	SS052_01570	SS054_00793	SS055_01574	SS058_01630	SS060_00453	SS064_01527	SS065_01486	SS072_01570	SS073_00660	SS076_00592	SS077_00324	SS078_01589		SS085_00910	SS087_00862	SS088_00872	SS091_01489	SS092_01451	SS093_01140	SS097_00612	SS099_01827	SS1001_01361	SS1006_02010	SS101_01810	SS1014_02192	SS1017_02036	SS1018_01770	SS1021_01753	SS1022_00003	SS1023_00671
sdpR	SS004_00929		SS010_01601	SS014_00801		SS018_01189	SS026_00467		SS039_00081	SS040_01513	SS041_01616		SS044_01465	SS046_00163	SS049_01433	SS050_01509	SS052_01569	SS054_00794	SS055_01575	SS058_01629	SS060_00454	SS064_01528	SS065_01485	SS072_01569	SS073_00659	SS076_00591	SS077_00325	SS078_01588		SS085_00909	SS087_00861	SS088_00871	SS091_01488	SS092_01452	SS093_01141	SS097_00613	SS099_01826	SS1001_01362	SS1006_02009	SS101_01809	SS1014_02193	SS1017_02037	SS1018_01769	SS1021_01752	SS1022_00004	SS1023_00672
group_612	SS004_00925 SS004_00927 SS004_00924	SS006_01831 SS006_01833	SS010_01605 SS010_01603		SS016_00261	SS018_01185 SS018_01187	SS026_00463 SS026_00465	SS037_01764	SS039_00077 SS039_00079		SS041_01612 SS041_01614	SS043_00616	SS044_01469 SS044_01467	SS046_00167 SS046_00165	SS049_01437 SS049_01435	SS050_01505 SS050_01507	SS052_01565 SS052_01567	SS054_00796	SS055_01579 SS055_01577	SS058_01625 SS058_01627		SS064_01532 SS064_01530		SS072_01565 SS072_01567	SS073_00655 SS073_00657	SS076_00587 SS076_00589	SS077_00329 SS077_00327	SS078_01584 SS078_01586	SS079_01055	SS085_00905 SS085_00907	SS087_00857 SS087_00859	SS088_00106 SS088_00104	SS091_01484 SS091_01486	SS092_01456 SS092_01454	SS093_01145 SS093_01143	SS097_00617 SS097_00615	SS099_01822 SS099_01824			SS101_01805 SS101_01807				SS1021_01748 SS1021_01750	SS1022_00008 SS1022_00006		SS1024_00304 SS1024_00302	SS1026_00505	SS1027_01490
group_1836	SS004_00923	SS006_01830	SS010_01606		SS016_00259	SS018_01184	SS026_00462	SS037_01762	SS039_00076		SS041_01611	SS043_00614	SS044_01470	SS046_00168	SS049_01438	SS050_01504	SS052_01564	SS054_00798	SS055_01580	SS058_01624		SS064_01533		SS072_01564	SS073_00654	SS076_00586	SS077_00330	SS078_01583	SS079_01053	SS085_00904	SS087_00856	SS088_00107	SS091_01483	SS092_01457	SS093_01146	SS097_00618	SS099_01821			SS101_01804				SS1021_01747	SS1022_00009		SS1024_00305	SS1026_00503	SS1027_01492
group_1448	SS004_00919	SS006_01826	SS010_01610	SS014_00093	SS016_00503	SS018_00091	SS026_00458	SS037_00091	SS039_00072	SS040_00503	SS041_01607	SS043_01170	SS044_01474	SS046_00172	SS049_01442	SS050_01500	SS052_01560	SS054_01350	SS055_01584	SS058_01620	SS060_00842	SS064_01537	SS065_01512	SS072_01560	SS073_00650	SS076_00673	SS077_00334	SS078_01579	SS079_00595	SS085_00900	SS087_00852	SS088_00111	SS091_01479	SS092_01461	SS093_01150	SS097_00622	SS099_01817	SS1001_00535	SS1006_01240	SS101_01800	SS1014_01976	SS1017_00803	SS1018_00138	SS1021_01743	SS1022_00013	SS1023_00615	SS1024_00309	SS1026_01009	SS1027_00659
group_5280	SS004_00913							SS037_00083	SS039_00065		SS041_01601			SS046_00179	SS049_01448		SS052_01554		SS055_01590	SS058_01614		SS064_01543		SS072_01554	SS073_00644		SS077_00340						SS091_01473							SS101_01794
group_848	SS004_00911		SS010_01620		SS016_00514		SS026_00430				SS041_01599	SS043_01187			SS049_01450		SS052_01552		SS055_01592	SS058_01612	SS060_00853	SS064_01545		SS072_01552	SS073_00642		SS077_00342		SS079_00585		SS087_00842	SS088_00121	SS091_01471		SS093_01178			SS1001_00545		SS101_01792	SS1014_01987	SS1017_00814		SS1021_01732	SS1022_00042			SS1026_00995	SS1027_00642
group_356	SS004_02076	SS006_01794	SS010_01626	SS014_00077	SS016_00519	SS018_00071	SS026_00425	SS037_00076	SS039_00058	SS040_00517	SS041_02024	SS043_01192	SS044_00344	SS046_00186	SS049_01456	SS050_01482	SS052_01938	SS054_01328	SS055_01926	SS058_01942	SS060_00858	SS064_01551	SS065_01529	SS072_01948	SS073_01162	SS076_00955	SS077_00574	SS078_01565	SS079_00580	SS085_00867	SS087_00837	SS088_00126	SS091_01310	SS092_01479	SS093_01183	SS097_00219	SS099_00700	SS1001_00550	SS1006_01225	SS101_00268	SS1014_01992	SS1017_00819	SS1018_00153	SS1021_01727	SS1022_00047	SS1023_00599	SS1024_01685 SS1024_01906	SS1026_00990	SS1027_00637
group_104	SS004_02074	SS006_01792	SS010_01628	SS014_00075	SS016_00521	SS018_00073	SS026_00420	SS037_00069	SS039_00056	SS040_00519	SS041_02022	SS043_01194	SS044_00346	SS046_00188	SS049_01458	SS050_01480	SS052_01940	SS054_01326	SS055_01924	SS058_01944	SS060_00860	SS064_01553	SS065_01531	SS072_01950	SS073_01164	SS076_00309	SS077_00576	SS078_01563	SS079_00578	SS085_00865	SS087_00835	SS088_00128	SS091_01312	SS092_01481	SS093_01188	SS097_00221	SS099_00698			SS101_00266				SS1021_01723	SS1022_00051	SS1023_00597	SS1024_01689 SS1024_01910	SS1026_00988	SS1027_00635
group_1093	SS004_02073	SS006_01791	SS010_01629		SS016_00522	SS018_00075	SS026_00419	SS037_00068	SS039_00055		SS041_02021	SS043_01195	SS044_00348	SS046_00189	SS049_01459	SS050_01479	SS052_01941	SS054_01325	SS055_01923	SS058_01945		SS064_01554		SS072_01951	SS073_01165	SS076_00307	SS077_00577	SS078_01562	SS079_00577	SS085_00863	SS087_00834	SS088_00129	SS091_01313	SS092_01482	SS093_01189	SS097_00223	SS099_00697			SS101_00265				SS1021_01722	SS1022_00052		SS1024_01690 SS1024_01911	SS1026_00987	SS1027_00634
opuBA	SS004_02072	SS006_01790	SS010_01630	SS014_00073	SS016_00523	SS018_00076	SS026_00418	SS037_00067	SS039_00054	SS040_00521	SS041_02020	SS043_01196	SS044_00349	SS046_00190	SS049_01460	SS050_01478	SS052_01942	SS054_01324	SS055_01922	SS058_01946	SS060_00862	SS064_01555	SS065_01533	SS072_01952	SS073_01166	SS076_00306	SS077_00578	SS078_01561	SS079_00576	SS085_00862	SS087_00833	SS088_00130	SS091_01314	SS092_01483	SS093_01190	SS097_00224	SS099_00696			SS101_00264				SS1021_01721	SS1022_00053	SS1023_00595	SS1024_01691 SS1024_01912	SS1026_00986	SS1027_00633
group_1620	SS004_02071	SS006_01789	SS010_01631		SS016_00524	SS018_00077	SS026_00417	SS037_00066	SS039_00053		SS041_02019	SS043_01197	SS044_00350	SS046_00191	SS049_01461	SS050_01477	SS052_01943	SS054_01323	SS055_01921	SS058_01947		SS064_01556		SS072_01953	SS073_01167	SS076_00305	SS077_00579	SS078_01560	SS079_00575	SS085_00861	SS087_00832	SS088_00131	SS091_01315	SS092_01484	SS093_01191	SS097_00225	SS099_00695			SS101_00263				SS1021_01720	SS1022_00054		SS1024_01692 SS1024_01913	SS1026_00985
group_1229	SS004_02065	SS006_01782	SS010_01638	SS014_00055	SS016_00535	SS018_00085	SS026_00410	SS037_00054	SS039_00046	SS040_00529	SS041_01995	SS043_01208	SS044_00367	SS046_00198	SS049_01468	SS050_01470	SS052_01907	SS054_01316	SS055_01838	SS058_01893	SS060_00881	SS064_01563	SS065_01551	SS072_01899	SS073_00822	SS076_00298	SS077_00343	SS078_01553	SS079_00568	SS085_01778	SS087_00825	SS088_00138	SS091_01440	SS092_01491	SS093_01198	SS097_00233	SS099_00688	SS1001_00568	SS1006_01207	SS101_00412	SS1014_01486	SS1017_00837	SS1018_00171	SS1021_00585	SS1022_00061	SS1023_00587	SS1024_01699 SS1024_01920	SS1026_00974	SS1027_00620
group_284	SS004_02064	SS006_01781			SS016_00536	SS018_00086	SS026_00409	SS037_00053	SS039_00045	SS040_00538	SS041_01994		SS044_00368	SS046_01617	SS049_01469	SS050_01462	SS052_01908	SS054_01315	SS055_01839	SS058_01894	SS060_00882	SS064_01564	SS065_01552	SS072_01900	SS073_00821	SS076_00297	SS077_00344	SS078_01552	SS079_00567	SS085_01779	SS087_00824	SS088_00139	SS091_01439	SS092_01499	SS093_01199	SS097_00234	SS099_00679	SS1001_00569	SS1006_01206	SS101_00413	SS1014_01485	SS1017_00838	SS1018_00172	SS1021_00584		SS1023_00586	SS1024_01700 SS1024_01921		SS1027_00619
group_855	SS004_02060	SS006_01777	SS010_01649	SS014_00051	SS016_00543	SS018_01701	SS026_00405	SS037_00048	SS039_00041	SS040_00542	SS041_01990		SS044_00372	SS046_01613	SS049_01473	SS050_01458	SS052_01912	SS054_01311	SS055_01843	SS058_01898	SS060_00886	SS064_01568	SS065_00892	SS072_01904	SS073_00817	SS076_00293	SS077_00348	SS078_01545	SS079_00563	SS085_01783	SS087_00820	SS088_00143	SS091_01435	SS092_01505	SS093_01203	SS097_00675	SS099_00675	SS1001_00573	SS1006_01202	SS101_00417	SS1014_01481	SS1017_00842	SS1018_00176	SS1021_00580		SS1023_00582			SS1027_00615
kefF	SS004_02055	SS006_01772	SS010_01741		SS016_00548		SS026_00400	SS037_00043	SS039_00036		SS041_01985	SS043_01884		SS046_01608	SS049_01478	SS050_01552	SS052_01917	SS054_01306	SS055_01848	SS058_01903		SS064_01573		SS072_01909	SS073_00812		SS077_00353	SS078_01540			SS087_00815	SS088_00148	SS091_01430	SS092_01510	SS093_01208		SS099_01369			SS101_00422								SS1026_00962	SS1027_00610
group_738	SS004_02046	SS006_01763	SS010_01752	SS014_00038	SS016_01897	SS018_01684	SS026_00391	SS037_00034	SS039_00027	SS040_00556	SS041_01976		SS044_00389	SS046_01599	SS049_01487	SS050_01563	SS052_01926	SS054_01297	SS055_01857	SS058_01912	SS060_00899	SS064_01582	SS065_00878	SS072_01918	SS073_00803	SS076_00276	SS077_00362	SS078_01531	SS079_00550	SS085_01800	SS087_00806	SS088_00157	SS091_01421	SS092_01521	SS093_01217	SS097_01330	SS099_01358	SS1001_00586	SS1006_01188	SS101_00431	SS1014_01557		SS1018_00190	SS1021_00567	SS1022_00083	SS1023_00823	SS1024_01719 SS1024_01940	SS1026_00953	SS1027_00601
iolU_2	SS004_02042 SS004_02043	SS006_01760	SS010_01755		SS016_01894	SS018_01681	SS026_00388	SS037_00031	SS039_00024		SS041_01972 SS041_01973	SS043_01896	SS044_00392	SS046_01596	SS049_01491 SS049_01490	SS050_01566	SS052_01930 SS052_01929	SS054_01294	SS055_01861 SS055_01860	SS058_01916 SS058_01915		SS064_01586 SS064_01585		SS072_01922 SS072_01921	SS073_00799 SS073_00800	SS076_00473	SS077_00366 SS077_00365	SS078_01528	SS079_00547	SS085_01803	SS087_00803	SS088_00160	SS091_01418	SS092_01524	SS093_01220	SS097_01333	SS099_01355			SS101_00435 SS101_00434				SS1021_00564	SS1022_00086		SS1024_01722 SS1024_01943	SS1026_00950	SS1027_00598
group_613	SS004_00983	SS006_01744	SS010_01784		SS016_01878		SS026_00315	SS037_00015	SS039_00008	SS040_00578	SS041_01064	SS043_01912	SS044_01330	SS046_01580	SS049_01510	SS050_01582	SS052_01148	SS054_01911	SS055_00854	SS058_00858		SS064_01605		SS072_01244	SS073_00564	SS076_00489	SS077_00846	SS078_01512	SS079_02091	SS085_02019	SS087_00787		SS091_00162	SS092_01553	SS093_01294		SS099_01326			SS101_01756				SS1021_00548	SS1022_00102		SS1024_01738 SS1024_01959	SS1026_00934	SS1027_00577
group_2002	SS004_00987	SS006_01740	SS010_02097	SS014_00011		SS018_01661	SS026_00311		SS039_00004		SS041_01060		SS044_01334	SS046_01576	SS049_01514	SS050_01586	SS052_01144		SS055_00850	SS058_00862	SS060_00634	SS064_01609	SS065_00855	SS072_01240	SS073_00560	SS076_00493	SS077_00850	SS078_01508		SS085_02015	SS087_00783	SS088_01973	SS091_00158	SS092_01557	SS093_01298	SS097_01619	SS099_01322	SS1001_00609	SS1006_01165	SS101_01752	SS1014_01259	SS1017_00573	SS1018_00213	SS1021_00544	SS1022_00106	SS1023_00799	SS1024_01742 SS1024_01963
sasA_1	SS004_00988	SS006_01739	SS010_02098	SS014_00010		SS018_01660	SS026_00249 SS026_00310		SS039_00003		SS041_01059		SS044_01335	SS046_01575	SS049_01515	SS050_01587	SS052_01143		SS055_00849	SS058_00863	SS060_00633	SS064_01610	SS065_00854	SS072_01239	SS073_00559	SS076_00494	SS077_00851	SS078_01507		SS085_02014	SS087_00782	SS088_01972	SS091_00157	SS092_01558	SS093_01299	SS097_01620	SS099_01321	SS1001_00610	SS1006_01164	SS101_01751	SS1014_00400	SS1017_00267	SS1018_00214	SS1021_00543	SS1022_00107	SS1023_00798	SS1024_01743 SS1024_01964
phoP	SS004_00989	SS006_01738	SS010_02099	SS014_00009		SS018_01659	SS026_00309		SS039_00002		SS041_01058		SS044_01336	SS046_01574	SS049_01516	SS050_01588	SS052_01142		SS055_00848	SS058_00864	SS060_00632	SS064_01611	SS065_00853	SS072_01238	SS073_00558	SS076_00495	SS077_00852	SS078_01506		SS085_02013	SS087_00781	SS088_01971	SS091_00156	SS092_01559	SS093_01300	SS097_01621	SS099_01320	SS1001_00611	SS1006_01163	SS101_01750	SS1014_00401	SS1017_00266	SS1018_00215	SS1021_00542	SS1022_00108	SS1023_00797	SS1024_01744 SS1024_01965
group_1692	SS004_00990	SS006_01737	SS010_02100	SS014_00008		SS018_01658	SS026_00308		SS039_00001		SS041_01057		SS044_01337	SS046_01573	SS049_01517	SS050_01589	SS052_01141		SS055_00847	SS058_00865	SS060_00631	SS064_01612	SS065_00852	SS072_01237	SS073_00557	SS076_00496	SS077_00853	SS078_01505		SS085_02012	SS087_00780	SS088_01970	SS091_00155	SS092_01560	SS093_01301	SS097_01622	SS099_01319	SS1001_00613 SS1001_00612	SS1006_01162	SS101_01749	SS1014_00402	SS1017_00265	SS1018_00216	SS1021_00541	SS1022_00109	SS1023_00796	SS1024_01745 SS1024_01966
group_28	SS004_00991 SS004_00992	SS006_01183	SS010_01175			SS018_01656 SS018_01657	SS026_00307 SS026_00305 SS026_00306		SS039_01186		SS041_01056 SS041_01055		SS044_01340 SS044_01341 SS044_01338 SS044_01339	SS046_01377	SS049_01518 SS049_01519	SS050_00657 SS050_00658	SS052_01140 SS052_01139 SS052_01138		SS055_00844 SS055_00845 SS055_00846	SS058_00866 SS058_00867		SS064_01613 SS064_01614		SS072_01236 SS072_01235	SS073_00556 SS073_00555	SS076_00498 SS076_00497	SS077_00854 SS077_00855	SS078_01504 SS078_01503		SS085_02009 SS085_02011 SS085_02010	SS087_00779	SS088_01388 SS088_01387	SS091_00154 SS091_00153	SS092_01563 SS092_01562	SS093_01302 SS093_01303	SS097_00859 SS097_01623	SS099_01579			SS101_01748 SS101_01747				SS1021_00540	SS1022_00110		SS1024_01746 SS1024_01967
group_1058	SS004_00993	SS006_01182	SS010_01174			SS018_01655	SS026_00304		SS039_01187		SS041_01054		SS044_01342	SS046_01376	SS049_01520	SS050_00656	SS052_01137		SS055_00843	SS058_00868		SS064_01615		SS072_01234	SS073_00554	SS076_00499	SS077_00856	SS078_01502 SS078_01501		SS085_02008	SS087_00778	SS088_01386	SS091_00152 SS091_00151	SS092_01564	SS093_01304	SS097_00858	SS099_01580			SS101_01746 SS101_01745				SS1021_00539	SS1022_00111		SS1024_01747 SS1024_01968
group_3521	SS004_01038						SS026_00257				SS041_01009				SS049_01564		SS052_01092		SS055_00798	SS058_00913		SS064_01660		SS072_01189	SS073_00509		SS077_00901				SS087_00947		SS091_00106		SS093_01351					SS101_00681
yidC	SS004_01040	SS006_01128	SS010_01124	SS014_00270	SS016_00084	SS018_01607	SS026_00255	SS037_01470	SS039_01246	SS040_01548	SS041_01007	SS043_01515	SS044_01723	SS046_01828		SS050_00607	SS052_01090	SS054_00483	SS055_00796	SS058_00915	SS060_00532	SS064_01662	SS065_01336	SS072_01187	SS073_00507	SS076_00547	SS077_00903		SS079_00231	SS085_01959	SS087_00945	SS088_01599	SS091_00104	SS092_01621	SS093_01353	SS097_00810	SS099_01629			SS101_00683	SS1014_00024			SS1021_01874					SS1027_01656
group_1027	SS004_01048			SS014_00262		SS018_01599	SS026_01587			SS040_01556	SS041_00999		SS044_01731				SS052_01082	SS054_00475	SS055_00788	SS058_00923	SS060_00524	SS064_01670		SS072_01179	SS073_00499	SS076_00556	SS077_00911	SS078_01447	SS079_00239	SS085_01951	SS087_00937	SS088_01591	SS091_00096		SS093_01361	SS097_00802		SS1001_01803	SS1006_00811	SS101_00691	SS1014_00016	SS1017_00563	SS1018_01273			SS1023_00134
group_3107	SS004_01059	SS006_01108	SS010_01105	SS014_00251	SS016_00065	SS018_01588	SS026_01575	SS037_01452	SS039_01264	SS040_01567	SS041_00988	SS043_01497	SS044_01742	SS046_01846	SS049_01584	SS050_00588	SS052_01071	SS054_00464	SS055_00777	SS058_00934	SS060_00513	SS064_01681	SS065_01354	SS072_01168	SS073_00488	SS076_00567	SS077_00922	SS078_01436	SS079_00251	SS085_01940	SS087_00876	SS088_01447	SS091_00085	SS092_01643	SS093_01373	SS097_00791	SS099_01648	SS1001_00784		SS101_00702	SS1014_02219	SS1017_00029		SS1021_01856	SS1022_00697	SS1023_00118	SS1024_01181	SS1026_02016	SS1027_01675
group_306	SS004_01061	SS006_01106	SS010_01102 SS010_01103	SS014_00247 SS014_00249 SS014_00248		SS018_00142 SS018_01586	SS026_01573	SS037_01450	SS039_01266	SS040_01569 SS040_01570	SS041_00986		SS044_00314 SS044_01744		SS049_01586	SS050_00586	SS052_01069	SS054_00461 SS054_00462	SS055_00775	SS058_00936	SS060_00511 SS060_00510	SS064_01683	SS065_01357 SS065_01356	SS072_01166	SS073_00486	SS076_01727 SS076_00569	SS077_00924	SS078_01433 SS078_01434	SS079_00253 SS079_00254	SS085_00997 SS085_01938	SS087_01737 SS087_00874	SS088_01449	SS091_00083	SS092_01647 SS092_01645	SS093_01375	SS097_01517 SS097_00789	SS099_01651 SS099_01650	SS1001_00782		SS101_00704		SS1017_00027		SS1021_01854	SS1022_00699	SS1023_00116			SS1027_01677
pbpX	SS004_01063	SS006_01103	SS010_02073	SS014_00245	SS016_00062	SS018_00140	SS026_01571	SS037_01448	SS039_01268	SS040_01572	SS041_00984	SS043_01494	SS044_00312	SS046_01849	SS049_01588	SS050_00583	SS052_01067	SS054_00459	SS055_00773	SS058_00938	SS060_00508	SS064_01686	SS065_01359	SS072_01164	SS073_00484	SS076_01725	SS077_00925	SS078_01431	SS079_00256	SS085_00995	SS087_01739	SS088_01450	SS091_00081	SS092_01649	SS093_01377	SS097_01962	SS099_01653	SS1001_00779		SS101_00706	SS1014_02332			SS1021_01852	SS1022_00702	SS1023_00114	SS1024_01178	SS1026_02019	SS1027_01679
group_1695	SS004_01067					SS018_00136	SS026_01567				SS041_00980		SS044_00308		SS049_01592		SS052_01063		SS055_00769	SS058_00942		SS064_01690		SS072_01160	SS073_00480	SS076_01721	SS077_00929			SS085_00991			SS091_00077		SS093_01381	SS097_01136		SS1001_00775		SS101_00710	SS1014_02328	SS1017_00021				SS1023_00110
group_129	SS004_01069	SS006_01098	SS010_02078		SS016_00057	SS018_00134	SS026_01565	SS037_01443	SS039_01273	SS040_01577	SS041_00978	SS043_01489	SS044_00306	SS046_01854	SS049_01594	SS050_00578	SS052_01061		SS055_00767	SS058_00944		SS064_01692		SS072_01158	SS073_00478	SS076_01719	SS077_00931	SS078_01426	SS079_00261	SS085_00989	SS087_01744	SS088_01455	SS091_00075	SS092_01654	SS093_01383	SS097_01138	SS099_01658			SS101_00712				SS1021_01847			SS1024_01173		SS1027_01684
group_1288	SS004_01082	SS006_00874		SS014_00227		SS018_00121	SS026_01553				SS041_00965		SS044_00294		SS049_01607		SS052_01048		SS055_00754	SS058_00957	SS060_00490	SS064_01705		SS072_01145	SS073_00465	SS076_01706	SS077_00944			SS085_00976	SS087_01757	SS088_01468	SS091_00062		SS093_01395	SS097_01151				SS101_00725
group_2430	SS004_01083	SS006_00873	SS010_00011		SS016_00043	SS018_00120	SS026_01552	SS037_01833	SS039_01287		SS041_00964	SS043_01640	SS044_00293	SS046_00534	SS049_01608	SS050_00564	SS052_01047		SS055_00753	SS058_00958		SS064_01706	SS065_01378	SS072_01144	SS073_00464	SS076_01705	SS077_00945	SS078_01413	SS079_00275	SS085_00975	SS087_01759	SS088_01899	SS091_00061		SS093_01396	SS097_01152	SS099_01672			SS101_00726		SS1017_00692			SS1022_00721
group_246	SS004_01086	SS006_00870	SS010_00014			SS018_00117	SS026_01548				SS041_00961		SS044_00290		SS049_01611	SS050_00561	SS052_01044	SS054_00436	SS055_00750	SS058_00961	SS060_01110	SS064_01709	SS065_01381	SS072_01141	SS073_00461	SS076_01702	SS077_00948	SS078_01410	SS079_00279	SS085_00972	SS087_01762	SS088_01903	SS091_00058	SS092_01672	SS093_01400	SS097_01155	SS099_01675			SS101_00729	SS1014_00556	SS1017_00689		SS1021_01830		SS1023_00091	SS1024_01255		SS1027_01701
metF	SS004_01094	SS006_00862	SS010_00022	SS014_02065	SS016_00029	SS018_00109	SS026_01540	SS037_01844	SS039_01630	SS040_01779	SS041_00953	SS043_01629	SS044_00282	SS046_00546	SS049_01618	SS050_00553	SS052_01036	SS054_00428	SS055_00742	SS058_00969	SS060_01123	SS064_01717	SS065_02252	SS072_01133	SS073_00453	SS076_01694	SS077_00956	SS078_01402	SS079_00287	SS085_00964	SS087_01957	SS088_02245	SS091_00050	SS092_01680	SS093_01408	SS097_01163	SS099_01683	SS1001_00944	SS1006_00467	SS101_00737	SS1014_01740	SS1017_00676	SS1018_01574	SS1021_01822		SS1023_00078		SS1026_02049	SS1027_01709
sorA	SS004_01098	SS006_00858			SS016_00025	SS018_01848	SS026_01535	SS037_01848	SS039_01626	SS040_01783	SS041_00949	SS043_01624	SS044_00278	SS046_00550	SS049_01622	SS050_00549	SS052_01032	SS054_00424	SS055_00738	SS058_00973		SS064_01721		SS072_01129	SS073_00449	SS076_01690	SS077_00960	SS078_01398	SS079_00291	SS085_00960	SS087_01953		SS091_00046	SS092_01684	SS093_01413	SS097_01232				SS101_00741				SS1021_01187	SS1022_00737		SS1024_00786	SS1026_02054	SS1027_01714
manZ_2	SS004_01099	SS006_00857			SS016_00024	SS018_01849	SS026_01534	SS037_01849	SS039_01625	SS040_01784	SS041_00948	SS043_01623	SS044_00277	SS046_00551	SS049_01623	SS050_00548	SS052_01031	SS054_00423	SS055_00737	SS058_00974		SS064_01722		SS072_01128	SS073_00448	SS076_01689	SS077_00961	SS078_01397	SS079_00292	SS085_00959	SS087_01952		SS091_00045	SS092_01685	SS093_01414	SS097_01233				SS101_00742				SS1021_01186	SS1022_00738		SS1024_00787	SS1026_02055	SS1027_01715
group_1696	SS004_01100	SS006_00856			SS016_00023	SS018_01850	SS026_01533	SS037_01850	SS039_01624	SS040_01785	SS041_00947	SS043_01622	SS044_00276	SS046_00552	SS049_01624	SS050_00547	SS052_01030	SS054_00422	SS055_00736	SS058_00975		SS064_01723		SS072_01127	SS073_00447	SS076_01688	SS077_00962	SS078_01396	SS079_00293	SS085_00958	SS087_01951		SS091_00044	SS092_01686	SS093_01415	SS097_01234				SS101_00743				SS1021_01185	SS1022_00739		SS1024_00788	SS1026_02056	SS1027_01716
group_2189	SS004_01102			SS014_01469		SS018_01852	SS026_01531				SS041_00945		SS044_00274		SS049_01626		SS052_01028		SS055_00734	SS058_00977	SS060_01131	SS064_01725	SS065_01911	SS072_01125	SS073_00445	SS076_01686	SS077_00964	SS078_01394		SS085_00956	SS087_01949	SS088_02130	SS091_00042		SS093_01417	SS097_01236		SS1001_01003	SS1006_00288	SS101_00745	SS1014_01732	SS1017_01793	SS1018_01088			SS1023_00069
group_23	SS004_01103			SS014_01470 SS014_01472		SS018_01853	SS026_01530				SS041_00944		SS044_00273		SS049_01627		SS052_01027		SS055_00733	SS058_00978	SS060_01134 SS060_01132	SS064_01726	SS065_01910 SS065_01908	SS072_01124	SS073_00444	SS076_01685	SS077_00965	SS078_01393 SS078_01391		SS085_00955	SS087_01948	SS088_02129 SS088_02127	SS091_00041		SS093_01418	SS097_01237		SS1001_01004 SS1001_01006	SS1006_00285 SS1006_00286	SS101_00746	SS1014_01731 SS1014_01729	SS1017_01792 SS1017_01790	SS1018_01085 SS1018_01087			SS1023_00066 SS1023_00068
hsdR	SS004_01104			SS014_01473		SS018_01854	SS026_01529				SS041_00943		SS044_00272		SS049_01628		SS052_01026		SS055_00732	SS058_00979	SS060_01135	SS064_01727	SS065_01907	SS072_01123	SS073_00443	SS076_01684	SS077_00966	SS078_01390		SS085_00954	SS087_01947	SS088_02126	SS091_00040		SS093_01419	SS097_01238		SS1001_01007	SS1006_00284	SS101_00747	SS1014_01728	SS1017_01789	SS1018_01084			SS1023_00065
group_1697	SS004_01105			SS014_01474		SS018_01855	SS026_01528				SS041_00942		SS044_00271		SS049_01629		SS052_01025		SS055_00731	SS058_00980	SS060_01136	SS064_01728	SS065_01906	SS072_01122	SS073_00442	SS076_01683	SS077_00967	SS078_01389		SS085_00953	SS087_01946	SS088_02125	SS091_00039		SS093_01420	SS097_01239		SS1001_01008	SS1006_00283	SS101_00748	SS1014_01727	SS1017_01788	SS1018_01083			SS1023_00064
xerC_5	SS004_01106			SS014_01475		SS018_01856	SS026_01527				SS041_00941		SS044_00270		SS049_01630		SS052_01024		SS055_00730	SS058_00981	SS060_01137	SS064_01729	SS065_01905	SS072_01121	SS073_00441	SS076_01682	SS077_00968	SS078_01388		SS085_00952	SS087_01945	SS088_02124	SS091_00038		SS093_01421	SS097_01240		SS1001_01009	SS1006_00282	SS101_00749	SS1014_01726	SS1017_01787	SS1018_01082			SS1023_00063
group_2755	SS004_01107 SS004_01108					SS018_01857					SS041_00940 SS041_00939				SS049_01631 SS049_01632		SS052_01023 SS052_01022		SS055_00729 SS055_00728	SS058_00982 SS058_00983		SS064_01730 SS064_01731		SS072_01120 SS072_01119	SS073_00440 SS073_00439	SS076_01681 SS076_01680	SS077_00969 SS077_00970	SS078_01387			SS087_01535		SS091_00037 SS091_00036			SS097_01241				SS101_00750 SS101_00751
group_1211	SS004_01109					SS018_01858	SS026_01525			SS040_01790	SS041_00938		SS044_01564 SS044_00268		SS049_01633		SS052_01021		SS055_00727	SS058_00984		SS064_01732		SS072_01118	SS073_00438	SS076_01679	SS077_00971	SS078_01386		SS085_00414	SS087_01534		SS091_00035		SS093_01423	SS097_01242				SS101_00752		SS1017_01785
fabD	SS004_01118	SS006_00845	SS010_00040		SS016_00011	SS018_01867	SS026_01515	SS037_01861	SS039_01612		SS041_00929	SS043_01610	SS044_01554	SS046_00564	SS049_01643	SS050_00536	SS052_01012	SS054_00410	SS055_00718	SS058_00993		SS064_01741		SS072_01109	SS073_00429	SS076_01670	SS077_00980	SS078_01377	SS079_00305	SS085_00424	SS087_01525	SS088_02114	SS091_00026	SS092_01698	SS093_01433	SS097_01251	SS099_00188			SS101_00761				SS1021_01175	SS1022_00750		SS1024_00799	SS1026_02068	SS1027_01728
group_208	SS004_01129					SS018_01878	SS026_01504		SS039_01601		SS041_00918		SS044_01543		SS049_01654		SS052_01001		SS055_00707	SS058_01004		SS064_01752		SS072_01098	SS073_00418	SS076_01659	SS077_00991	SS078_01366		SS085_00435	SS087_01514	SS088_02103	SS091_00015		SS093_01444	SS097_01262				SS101_00772				SS1021_01164	SS1022_00761		SS1024_00810
group_720	SS004_02013						SS026_01488	SS037_01882	SS039_01580 SS039_01581		SS041_01967	SS043_01578 SS043_01579	SS044_01527	SS046_00596 SS046_00595	SS049_01671		SS052_01881	SS054_00848	SS055_01872	SS058_01867		SS064_01769		SS072_01897	SS073_00573	SS076_01643	SS077_01308		SS079_02138 SS079_02139	SS085_00451	SS087_01498		SS091_01466		SS093_01460				SS1006_01775	SS101_01765			SS1018_01412					SS1026_02095
group_538	SS004_02020	SS006_00893	SS010_00164	SS014_00729	SS016_01017	SS018_01919	SS026_01481		SS039_01984	SS040_00813	SS041_01960		SS044_01520	SS046_01915	SS049_01678	SS050_00484	SS052_01888	SS054_00855	SS055_01879	SS058_01874	SS060_00355	SS064_01776		SS072_01890	SS073_00580	SS076_01636	SS077_01315	SS078_01326		SS085_00458	SS087_01938	SS088_00196	SS091_01459	SS092_01756	SS093_01467	SS097_01302	SS099_00543	SS1001_01061		SS101_01772	SS1014_01301			SS1021_00426	SS1022_00784	SS1023_02018	SS1024_00837	SS1026_00635
group_4256	SS004_01990					SS018_01538					SS041_01903		SS044_01588		SS049_01718		SS052_01770		SS055_01728	SS058_01741		SS064_01818		SS072_01770	SS073_00620	SS076_01595	SS077_01633			SS085_00374			SS091_01029							SS101_00641
group_1225	SS004_01996 SS004_01997	SS006_00938	SS010_00626	SS014_00776		SS018_01544 SS018_01545	SS026_01204		SS039_01514	SS040_00860	SS041_01909 SS041_01910		SS044_01594 SS044_01595	SS046_00507	SS049_01726 SS049_01727	SS050_01811 SS050_01812	SS052_01776 SS052_01777		SS055_01734 SS055_01735	SS058_01735 SS058_01734	SS060_00402	SS064_01824 SS064_01825	SS065_01329	SS072_01776 SS072_01777	SS073_00626 SS073_00627	SS076_01589 SS076_01588	SS077_01639 SS077_01640	SS078_00927		SS085_00380 SS085_00381		SS088_00678	SS091_01035 SS091_01036	SS092_01802	SS093_01082	SS097_01646 SS097_01647	SS099_00002	SS1001_01644	SS1006_01696	SS101_00635 SS101_00634	SS1014_01906	SS1017_01153	SS1018_01639			SS1023_02064
group_597	SS004_02000	SS006_00801	SS010_00643		SS016_01519	SS018_01574	SS026_01222	SS037_00801	SS039_01527		SS041_01913	SS043_00944	SS044_01607	SS046_00494	SS049_01730	SS050_00005	SS052_01780	SS054_00921	SS055_01738	SS058_01731		SS064_01828		SS072_01780	SS073_00630	SS076_01557	SS077_01643	SS078_00916	SS079_01849	SS085_00393	SS087_01156		SS091_01039	SS092_01814	SS093_01012	SS097_01659	SS099_00019			SS101_00631				SS1021_00968	SS1022_01393		SS1024_00901	SS1026_00021	SS1027_01865
group_802	SS004_02003				SS016_01522	SS018_01577	SS026_01225		SS039_01530	SS040_00878	SS041_01916			SS046_00491	SS049_01733		SS052_01783		SS055_01741	SS058_01728		SS064_01831	SS065_01929	SS072_01783	SS073_00633	SS076_01553 SS076_01554	SS077_01646					SS088_00663 SS088_00664 SS088_00662	SS091_01042		SS093_01015	SS097_01662		SS1001_01632		SS101_00628	SS1014_00497			SS1021_00971				SS1026_00024
lrp	SS004_02008	SS006_00795	SS010_00650		SS016_01526	SS018_01582	SS026_01229	SS037_00807	SS039_01535		SS041_01921	SS043_00938	SS044_01613	SS046_00486	SS049_01738	SS050_00011	SS052_01788	SS054_00927	SS055_01746	SS058_01723		SS064_01836		SS072_01788	SS073_00638	SS076_01548	SS077_01651		SS079_01843	SS085_00399		SS088_00657	SS091_01047	SS092_01820	SS093_01019	SS097_01667	SS099_00026		SS1006_02082	SS101_01468			SS1018_00948	SS1021_00978			SS1024_00909	SS1026_00029	SS1027_01872
rssB	SS004_02009 SS004_02010	SS006_00794 SS006_00793	SS010_00651 SS010_00652		SS016_01527 SS016_01528	SS018_01583 SS018_01584	SS026_01230 SS026_01231	SS037_00808 SS037_00809	SS039_01536 SS039_01537		SS041_01922 SS041_01923	SS043_00937 SS043_00936	SS044_01614 SS044_01615	SS046_00485 SS046_00484	SS049_01739 SS049_01740	SS050_00012 SS050_00013	SS052_01789 SS052_01790	SS054_00928 SS054_00929	SS055_01747 SS055_01748	SS058_01722 SS058_01721		SS064_01837 SS064_01838		SS072_01789 SS072_01790	SS073_00639 SS073_00640	SS076_01547 SS076_01546	SS077_01652 SS077_01653		SS079_01842 SS079_01841	SS085_00400 SS085_00401		SS088_00656 SS088_00655	SS091_01048 SS091_01049	SS092_01821 SS092_01822	SS093_01020 SS093_01021	SS097_01668 SS097_01669	SS099_00027 SS099_00028		SS1006_02083 SS1006_02084	SS101_01467 SS101_01466		SS1017_01804 SS1017_01805	SS1018_00949 SS1018_00950	SS1021_00979 SS1021_00980			SS1024_00910 SS1024_00911	SS1026_00030 SS1026_00031	SS1027_01873 SS1027_01874
group_1386	SS004_02011	SS006_00792	SS010_00653		SS016_01529	SS018_01585	SS026_01232	SS037_00810	SS039_01538		SS041_01924	SS043_00935	SS044_01616	SS046_00483	SS049_01741	SS050_00014	SS052_01791	SS054_00930	SS055_01749	SS058_01720		SS064_01839		SS072_01791	SS073_00641	SS076_01545	SS077_01654		SS079_01840	SS085_00402		SS088_00654	SS091_01050	SS092_01823	SS093_01022	SS097_01670	SS099_00029		SS1006_02085	SS101_01465		SS1017_01806	SS1018_00951	SS1021_00981			SS1024_00912	SS1026_00032	SS1027_01875
group_1958	SS004_00001	SS006_00791	SS010_00654		SS016_01530	SS018_01722	SS026_01233	SS037_00811	SS039_01539		SS041_00682	SS043_00934	SS044_01238	SS046_00482	SS049_01743	SS050_00015	SS052_00001	SS054_00931	SS055_00339	SS058_00633		SS064_01841		SS072_00639	SS073_01770	SS076_01544	SS077_01338		SS079_01839	SS085_00620		SS088_00653	SS091_01620	SS092_01824	SS093_01023	SS097_01671	SS099_00030		SS1006_02086	SS101_01370		SS1017_01807	SS1018_00952	SS1021_00982			SS1024_00913	SS1026_00033	SS1027_01876
araQ_1	SS004_00002	SS006_00790	SS010_00655		SS016_01531	SS018_01721	SS026_01234	SS037_00812	SS039_01540		SS041_00681	SS043_00933	SS044_01237	SS046_00481	SS049_01744	SS050_00016	SS052_00002	SS054_00932	SS055_00340	SS058_00632		SS064_01842		SS072_00638	SS073_01769	SS076_01543	SS077_01339		SS079_01838	SS085_00619		SS088_00652	SS091_01621	SS092_01825	SS093_01024	SS097_01672	SS099_00031		SS1006_02087	SS101_01369		SS1017_01808	SS1018_00953	SS1021_00983			SS1024_00914	SS1026_00034	SS1027_01877
yteP_1	SS004_00003	SS006_00789	SS010_00656		SS016_01532	SS018_01720	SS026_01235	SS037_00813	SS039_01541		SS041_00680	SS043_00932	SS044_01236	SS046_00480	SS049_01745	SS050_00017	SS052_00003	SS054_00933	SS055_00341	SS058_00631		SS064_01843		SS072_00637	SS073_01768	SS076_01542	SS077_01340		SS079_01837	SS085_00618		SS088_00651	SS091_01622	SS092_01826	SS093_01025	SS097_01673	SS099_00032		SS1006_02088	SS101_01368		SS1017_01809	SS1018_00954	SS1021_00984			SS1024_00915	SS1026_00035	SS1027_01878
group_362	SS004_00004	SS006_00788	SS010_00657		SS016_01533	SS018_01719	SS026_01236	SS037_00814	SS039_01542		SS041_00679	SS043_00931	SS044_01235	SS046_00479	SS049_01746	SS050_00018	SS052_00004	SS054_00934	SS055_00342	SS058_00630		SS064_01844		SS072_00636	SS073_01767	SS076_01541	SS077_01341		SS079_01836	SS085_00617		SS088_00650	SS091_01623	SS092_01827	SS093_01026	SS097_01674	SS099_00033		SS1006_02089	SS101_01367		SS1017_01810	SS1018_00955	SS1021_00985			SS1024_00916	SS1026_00036	SS1027_01879
bglK	SS004_00005	SS006_00787	SS010_00658		SS016_01534	SS018_01718	SS026_01237	SS037_00815	SS039_01543		SS041_00678	SS043_00930	SS044_01234	SS046_00478	SS049_01747	SS050_00019	SS052_00005	SS054_00935	SS055_00343	SS058_00629		SS064_01845		SS072_00635	SS073_01766	SS076_01540	SS077_01342		SS079_01835	SS085_00616		SS088_00649	SS091_01624	SS092_01828	SS093_01027	SS097_01675	SS099_00034		SS1006_02090	SS101_01366		SS1017_01811	SS1018_00956	SS1021_00986			SS1024_00917	SS1026_00037	SS1027_01880
mngB	SS004_00006	SS006_00786	SS010_00659		SS016_01535	SS018_01717	SS026_01238	SS037_00816	SS039_01544		SS041_00677	SS043_00929	SS044_01233	SS046_00477	SS049_01748	SS050_00020	SS052_00006	SS054_00936	SS055_00344	SS058_00628		SS064_01846		SS072_00634	SS073_01765	SS076_01539	SS077_01343		SS079_01834	SS085_00615		SS088_00648	SS091_01625	SS092_01829	SS093_01028	SS097_01676	SS099_00035		SS1006_02091	SS101_01365		SS1017_01812	SS1018_00957	SS1021_00987			SS1024_00918	SS1026_00038	SS1027_01881
group_1817	SS004_00007	SS006_00785	SS010_00660		SS016_01536	SS018_01716	SS026_01239	SS037_00817	SS039_01545		SS041_00676	SS043_00928	SS044_01232	SS046_00476	SS049_01749	SS050_00021	SS052_00007	SS054_00937	SS055_00345	SS058_00627		SS064_01847		SS072_00633	SS073_01764	SS076_01538	SS077_01344		SS079_01833	SS085_00614		SS088_00647	SS091_01626	SS092_01830	SS093_01029	SS097_01677	SS099_00036		SS1006_02092	SS101_01364		SS1017_01813	SS1018_00958	SS1021_00988			SS1024_00919	SS1026_00039	SS1027_01882
group_422	SS004_00008	SS006_00784	SS010_00661		SS016_01537	SS018_01715	SS026_01240	SS037_00818	SS039_01546		SS041_00675	SS043_00927	SS044_01231	SS046_00475	SS049_01750	SS050_00022	SS052_00008	SS054_00938	SS055_00346	SS058_00626		SS064_01848		SS072_00632	SS073_01763	SS076_01537	SS077_01345		SS079_01832	SS085_00613		SS088_01513	SS091_01627	SS092_01831	SS093_01030	SS097_01678	SS099_00037		SS1006_02093	SS101_01363		SS1017_01814	SS1018_00959	SS1021_00989			SS1024_00920	SS1026_00040	SS1027_01883
group_457	SS004_00009	SS006_00783 SS006_00782	SS010_02002		SS016_01538	SS018_01714	SS026_01241	SS037_00819	SS039_01547		SS041_00674	SS043_00926	SS044_01230	SS046_00351	SS049_01751	SS050_00023	SS052_00009	SS054_00939	SS055_00347	SS058_00625		SS064_01849		SS072_00631	SS073_01762	SS076_01536	SS077_01346		SS079_01831	SS085_00612		SS088_01514	SS091_01628	SS092_01832	SS093_01031	SS097_01679	SS099_00038		SS1006_02094	SS101_01362		SS1017_01815	SS1018_00960	SS1021_01256			SS1024_00921	SS1026_00041	SS1027_01884
deoD_1	SS004_00012			SS014_00334		SS018_01711	SS026_01244			SS040_00886	SS041_00671			SS046_00348	SS049_01754	SS050_00026	SS052_00012		SS055_00350	SS058_00622	SS060_00660	SS064_01852		SS072_00628	SS073_01759	SS076_01533	SS077_01349				SS087_01146	SS088_01517	SS091_01631	SS092_01835	SS093_01034	SS097_01682		SS1001_01624	SS1006_02097	SS101_01359	SS1014_00489	SS1017_01818	SS1018_00963	SS1021_01253	SS1022_01402	SS1023_00890	SS1024_00924
group_1132	SS004_00015						SS026_01247			SS040_00890	SS041_00668				SS049_01757		SS052_00015		SS055_00353	SS058_00619		SS064_01855		SS072_00625	SS073_01756		SS077_01352						SS091_01634		SS093_01037				SS1006_02101	SS101_01356			SS1018_00967					SS1026_00048
group_5247	SS004_00016										SS041_00667				SS049_01758		SS052_00016		SS055_00354	SS058_00618		SS064_01856		SS072_00624	SS073_01755		SS077_01353						SS091_01635							SS101_01355
group_1959	SS004_00017						SS026_01248			SS040_00891	SS041_00666				SS049_01759		SS052_00017		SS055_00355	SS058_00617		SS064_01857		SS072_00623	SS073_01754		SS077_01354						SS091_01636		SS093_01038					SS101_01354				SS1021_01247			SS1024_00930	SS1026_00049
group_1665	SS004_00018						SS026_01249			SS040_00892	SS041_00665				SS049_01760		SS052_00018		SS055_00356	SS058_00616		SS064_01858		SS072_00622	SS073_01753		SS077_01355						SS091_01637		SS093_01039					SS101_01353				SS1021_01246			SS1024_00931 SS1024_00933	SS1026_00050
murQ	SS004_00019						SS026_01250			SS040_00893	SS041_00664				SS049_01761		SS052_00019		SS055_00357	SS058_00615		SS064_01859		SS072_00621	SS073_01752		SS077_01356						SS091_01638		SS093_01040					SS101_01352				SS1021_01245			SS1024_00934	SS1026_00051
ybbH	SS004_00020						SS026_01251			SS040_00894	SS041_00663				SS049_01762		SS052_00020		SS055_00358	SS058_00614		SS064_01860		SS072_00620	SS073_01751		SS077_01357						SS091_01639		SS093_01041					SS101_01351				SS1021_01244			SS1024_00935	SS1026_00052
group_5249	SS004_00023										SS041_00660				SS049_01765		SS052_00023		SS055_00361	SS058_00611		SS064_01863		SS072_00617	SS073_01748		SS077_01360						SS091_01642							SS101_01348
group_2710	SS004_00024	SS006_00770	SS010_02014	SS014_00347	SS016_01976	SS018_00544	SS026_01260	SS037_00832	SS039_01559	SS040_00899	SS041_00659	SS043_00913	SS044_01215	SS046_00339	SS049_01767 SS049_01766	SS050_00035	SS052_00024	SS054_00956	SS055_00362	SS058_00610		SS064_01864		SS072_00616	SS073_01747	SS076_01523	SS077_01361	SS078_00144	SS079_01437	SS085_00597	SS087_01132	SS088_01796	SS091_01643	SS092_01842	SS093_01050	SS097_01190	SS099_00053	SS1001_01609	SS1006_02116	SS101_01347	SS1014_01855	SS1017_01836	SS1018_00982	SS1021_01239	SS1022_00442	SS1023_00881	SS1024_00940	SS1026_00057	SS1027_01894
leuD	SS004_00030			SS014_00360	SS016_01992	SS018_00538	SS026_01266	SS037_00848		SS040_00178	SS041_00653	SS043_00897	SS044_01209		SS049_01773		SS052_00030	SS054_00975	SS055_00368	SS058_00604	SS060_00681	SS064_01870	SS065_00576	SS072_00610	SS073_01741	SS076_01517	SS077_01367	SS078_01959	SS079_01454	SS085_00591	SS087_01126	SS088_01803	SS091_01649		SS093_00665	SS097_01196		SS1001_01594	SS1006_02130	SS101_01341	SS1014_00217	SS1017_00971	SS1018_01104	SS1021_00991	SS1022_00436		SS1024_00951	SS1026_00075
group_3482	SS004_00037					SS018_00531	SS026_01273				SS041_00646		SS044_01202		SS049_01781		SS052_00038		SS055_00376	SS058_00597		SS064_01877		SS072_00603	SS073_01734	SS076_01510	SS077_01375	SS078_01947		SS085_00584	SS087_01119		SS091_01656		SS093_00657	SS097_01203				SS101_01334				SS1021_00998	SS1022_00429		SS1024_00958
glpF_1	SS004_00044	SS006_00743	SS010_01971		SS016_01177	SS018_00524	SS026_01280	SS037_00864	SS039_00968		SS041_00639	SS043_00882	SS044_01195	SS046_00316	SS049_01788	SS050_00058	SS052_00045	SS054_00988	SS055_00383	SS058_00590	SS060_00696	SS064_01884	SS065_00563	SS072_00596	SS073_01727	SS076_01503	SS077_01382	SS078_01939	SS079_01469	SS085_00577	SS087_01112		SS091_01663	SS092_01870	SS093_00650	SS097_01210	SS099_00089			SS101_01327				SS1021_01005	SS1022_00420		SS1024_00967	SS1026_00090	SS1027_01927
group_1197	SS004_00049	SS006_00738	SS010_01903		SS016_01182	SS018_00519	SS026_01285	SS037_00869	SS039_00973	SS040_00195	SS041_00634	SS043_00877	SS044_01190	SS046_00311	SS049_01793	SS050_00063	SS052_00050	SS054_00993	SS055_00388	SS058_00585	SS060_00701	SS064_01889	SS065_00558	SS072_00591	SS073_01722	SS076_01498	SS077_01387	SS078_01934	SS079_01474	SS085_00572	SS087_01107		SS091_01668	SS092_01877	SS093_00645	SS097_01215	SS099_00094	SS1001_01577	SS1006_02147	SS101_01322	SS1014_00200	SS1017_00990	SS1018_01121	SS1021_01010	SS1022_00415	SS1023_00247	SS1024_00973	SS1026_00095	SS1027_01932
group_5250	SS004_00052										SS041_00631		SS044_00240		SS049_01796		SS052_00053		SS055_00391	SS058_00582		SS064_01892		SS072_00588	SS073_01719	SS076_01251	SS077_01390			SS085_01327			SS091_01671							SS101_01319
group_411	SS004_00053	SS006_00735	SS010_01900	SS014_01421	SS016_01185	SS018_01776 SS018_01777	SS026_01288	SS037_00872	SS039_00976		SS041_00630	SS043_00874	SS044_00241	SS046_00308	SS049_01797	SS050_00066	SS052_00054	SS054_00996	SS055_00392	SS058_00581	SS060_00704	SS064_01893	SS065_00555	SS072_00587	SS073_01718	SS076_01252	SS077_01391	SS078_01931		SS085_01328	SS087_01104	SS088_01084	SS091_01672	SS092_01880	SS093_00642	SS097_00566 SS097_00565	SS099_00097	SS1001_01574		SS101_01318	SS1014_00450			SS1021_01014	SS1022_00412		SS1024_00976		SS1027_01935
group_3483	SS004_00056										SS041_00627	SS043_00871			SS049_01800		SS052_00057	SS054_00999	SS055_00395	SS058_00578		SS064_01896		SS072_00584	SS073_01715		SS077_01394						SS091_01675							SS101_01315
pnuC	SS004_00057										SS041_00626				SS049_01801		SS052_00058		SS055_00396	SS058_00577		SS064_01897		SS072_00583	SS073_01714		SS077_01395						SS091_01676							SS101_01314
nadR_2	SS004_00058										SS041_00625				SS049_01802		SS052_00059		SS055_00397	SS058_00576		SS064_01898		SS072_00582	SS073_01713		SS077_01396						SS091_01677							SS101_01313
clpC_1	SS004_00059										SS041_00624				SS049_01803		SS052_00060		SS055_00398	SS058_00575		SS064_01899		SS072_00581	SS073_01712		SS077_01397						SS091_01678							SS101_01312
group_2164	SS004_00065						SS026_01300				SS041_00618		SS044_00254		SS049_01809		SS052_00066		SS055_00404	SS058_00569		SS064_01905		SS072_00575	SS073_01706	SS076_01261	SS077_01540	SS078_01921		SS085_01341	SS087_01090		SS091_01684		SS093_00630					SS101_01306
rpmG3	SS004_00124	SS006_00722	SS010_02041	SS014_01679	SS016_01199	SS018_01793	SS026_01305	SS037_01178	SS039_00989	SS040_00212	SS041_00613	SS043_00789	SS044_00259	SS046_00292	SS049_01814	SS050_00082	SS052_00071	SS054_01580	SS055_00409	SS058_00564	SS060_01471	SS064_01910		SS072_00570	SS073_01701	SS076_00073	SS077_01302	SS078_01916	SS079_01500	SS085_01413	SS087_01085	SS088_00277	SS091_01689	SS092_01894	SS093_00625	SS097_00549	SS099_00110		SS1006_00334	SS101_01301	SS1014_00664	SS1017_01467	SS1018_00647	SS1021_00262	SS1022_01607	SS1023_00224	SS1024_00994	SS1026_00120	SS1027_01949
group_148	SS004_00129	SS006_00690	SS010_01657		SS016_01204	SS018_01813	SS026_01310	SS037_01167	SS039_01002		SS041_00608	SS043_00784	SS044_00320	SS046_00279	SS049_01819	SS050_00100	SS052_00076	SS054_01575	SS055_00414	SS058_00559		SS064_01915		SS072_00565	SS073_01696	SS076_00078	SS077_01297	SS078_01911	SS079_00361	SS085_01425	SS087_01080		SS091_01694	SS092_01919	SS093_00620	SS097_01875	SS099_00638	SS1001_00152		SS101_01296	SS1014_00646			SS1021_00241	SS1022_00188		SS1024_01028	SS1026_00125	SS1027_01976
albA	SS004_00137										SS041_00600				SS049_01827		SS052_00084		SS055_00422	SS058_00551		SS064_01923		SS072_00557	SS073_01688	SS076_00086	SS077_01289						SS091_01702							SS101_01288
group_7349	SS004_00138										SS041_00599				SS049_01828		SS052_00085		SS055_00423	SS058_00550		SS064_01924		SS072_00556	SS073_01687	SS076_00087	SS077_01288						SS091_01703							SS101_01287
group_7350	SS004_00140										SS041_00597				SS049_01830		SS052_00087		SS055_00425	SS058_00548		SS064_01926		SS072_00554	SS073_01685	SS076_00089	SS077_01286						SS091_01705							SS101_01285
group_1431	SS004_00142		SS010_01666			SS018_01804	SS026_01319		SS039_01011		SS041_00595		SS044_00329	SS046_00270	SS049_01833 SS049_01832		SS052_00089		SS055_00427	SS058_00546		SS064_01928		SS072_00552	SS073_01683	SS076_00091	SS077_01284	SS078_00208		SS085_01434	SS087_01071	SS088_00302	SS091_01707	SS092_01928	SS093_00611	SS097_01884	SS099_00629			SS101_01283				SS1021_00232	SS1022_00176		SS1024_01038
group_691	SS004_00144	SS006_00676	SS010_01668			SS018_01957	SS026_01321	SS037_01154	SS039_01013		SS041_00593	SS043_00771	SS044_00331	SS046_00268	SS049_01835	SS050_00114	SS052_00091	SS054_01562	SS055_00429	SS058_00544	SS060_01494	SS064_01930		SS072_00550	SS073_01681	SS076_00093	SS077_01282	SS078_00206		SS085_01436	SS087_01069	SS088_02057	SS091_01709	SS092_01930	SS093_00609	SS097_00257	SS099_00627			SS101_01281	SS1014_00629				SS1022_00174	SS1023_01425	SS1024_01040
yoeB	SS004_00145	SS006_00675	SS010_01669		SS016_01216	SS018_01956	SS026_01322	SS037_01153	SS039_01014		SS041_00592	SS043_00770	SS044_00332	SS046_00267		SS050_00115	SS052_00092	SS054_01561	SS055_00430	SS058_00543	SS060_01495	SS064_01931	SS065_00507	SS072_00549	SS073_01680	SS076_00094	SS077_01281	SS078_00205	SS079_00380	SS085_01437	SS087_01068	SS088_02056	SS091_01710	SS092_01931	SS093_00608	SS097_00256	SS099_00626		SS1006_02465	SS101_01280	SS1014_00628	SS1017_00874	SS1018_00884	SS1021_00230	SS1022_00173	SS1023_01424	SS1024_01041		SS1027_01988
group_1432	SS004_00146	SS006_00674	SS010_01670		SS016_01217	SS018_01955	SS026_01323	SS037_01152	SS039_01015		SS041_00591	SS043_00769	SS044_00333	SS046_00266	SS049_01836	SS050_00116	SS052_00093	SS054_01560	SS055_00431	SS058_00542	SS060_01496	SS064_01932	SS065_00506	SS072_00548	SS073_01679	SS076_00095	SS077_01280	SS078_00204	SS079_00381	SS085_01438	SS087_01067	SS088_02055	SS091_01711	SS092_01932	SS093_00607	SS097_00255	SS099_00625		SS1006_02464	SS101_01279	SS1014_00627	SS1017_00875	SS1018_00883	SS1021_00229	SS1022_00172	SS1023_01423	SS1024_01042		SS1027_01989
nudC	SS004_00147	SS006_00673	SS010_01671		SS016_01218	SS018_01954	SS026_01324	SS037_01151	SS039_01016		SS041_00590	SS043_00768	SS044_00334 SS044_01747	SS046_00265	SS049_01837	SS050_00117	SS052_00094	SS054_01559	SS055_00432	SS058_00541	SS060_01497	SS064_01933	SS065_00505	SS072_00547	SS073_01678	SS076_00096	SS077_01279	SS078_00203	SS079_00382	SS085_01439	SS087_01066	SS088_01828	SS091_01712	SS092_01933	SS093_00606	SS097_00254	SS099_00624	SS1001_00170		SS101_01278	SS1014_00626		SS1018_00882	SS1021_00228	SS1022_00171	SS1023_01422	SS1024_01043		SS1027_01990
group_303	SS004_00150	SS006_00672	SS010_01672	SS014_01738		SS018_01951	SS026_01327	SS037_01150	SS039_01017		SS041_00587	SS043_00767	SS044_01750	SS046_00264	SS049_01840	SS050_00118	SS052_00097	SS054_01558	SS055_00435	SS058_00538	SS060_01500	SS064_01936	SS065_00504	SS072_00544	SS073_01675	SS076_00099	SS077_01276	SS078_00202	SS079_00383	SS085_01639	SS087_01063	SS088_01829	SS091_01715	SS092_01934	SS093_00603	SS097_00251	SS099_00623	SS1001_00173	SS1006_00042	SS101_01275	SS1014_00623	SS1017_00720	SS1018_00879			SS1023_01419	SS1024_01046	SS1026_00141
argG	SS004_00158	SS006_00664	SS010_01680	SS014_01730	SS016_01227	SS018_01943	SS026_01335	SS037_01142	SS039_01025	SS040_00240	SS041_00579	SS043_00759	SS044_01758	SS046_00256	SS049_01848	SS050_00126	SS052_00105	SS054_01550	SS055_00443	SS058_00530	SS060_01621	SS064_01944	SS065_00299	SS072_00536	SS073_01667	SS076_00107	SS077_01268	SS078_00194	SS079_00391	SS085_01647	SS087_01055	SS088_00980	SS091_01723	SS092_01942	SS093_00993	SS097_00243	SS099_00615	SS1001_00181	SS1006_00034	SS101_01267	SS1014_00615	SS1017_00712	SS1018_00871	SS1021_00219		SS1023_01411	SS1024_01054	SS1026_00149	SS1027_01999
niaX	SS004_00159	SS006_00663	SS010_01681		SS016_01228	SS018_01942	SS026_01336	SS037_01141	SS039_01026		SS041_00578	SS043_00758	SS044_01759	SS046_00255	SS049_01849	SS050_00127	SS052_00106	SS054_01549	SS055_00444	SS058_00529		SS064_01945		SS072_00535	SS073_01666	SS076_00108	SS077_01267	SS078_00193	SS079_00392	SS085_01648	SS087_01054	SS088_00981	SS091_01724	SS092_01943	SS093_00992	SS097_00242	SS099_00614			SS101_01266				SS1021_00218	SS1022_00162		SS1024_01055	SS1026_00150	SS1027_02000
nadR_1	SS004_00160	SS006_00662	SS010_01682		SS016_01229	SS018_01941	SS026_01337	SS037_01140	SS039_01027		SS041_00577	SS043_00757	SS044_01760	SS046_00254	SS049_01850	SS050_00128	SS052_00107	SS054_01548	SS055_00445	SS058_00528		SS064_01946		SS072_00534	SS073_01665	SS076_00109	SS077_01266	SS078_00192	SS079_00393	SS085_01649	SS087_01053	SS088_00982	SS091_01725	SS092_01944	SS093_00991	SS097_00241	SS099_00613			SS101_01265				SS1021_00217	SS1022_00161		SS1024_01056	SS1026_00151	SS1027_02001
group_195	SS004_00161	SS006_00661	SS010_01683			SS018_01940	SS026_01338	SS037_01139	SS039_01028		SS041_00576	SS043_00756	SS044_01761	SS046_00253	SS049_01851	SS050_00129	SS052_00108	SS054_01547	SS055_00446	SS058_00527		SS064_01947		SS072_00533	SS073_01664	SS076_00110	SS077_01265	SS078_00191	SS079_00394	SS085_01650	SS087_01052	SS088_00983	SS091_01726	SS092_01945	SS093_00990	SS097_00240	SS099_00612			SS101_01264				SS1021_00216	SS1022_00160		SS1024_01057	SS1026_00152	SS1027_02003 SS1027_02002
group_657	SS004_00167	SS006_00655	SS010_01689		SS016_01234	SS018_00799	SS026_01344	SS037_01133	SS039_01034		SS041_00570	SS043_00750		SS046_00247	SS049_01857	SS050_00135	SS052_00114	SS054_01539	SS055_00452	SS058_00521		SS064_01953		SS072_00527	SS073_01658		SS077_01259	SS078_00184	SS079_00405		SS087_01047		SS091_01732	SS092_01951	SS093_00984	SS097_01858	SS099_00606			SS101_01258				SS1021_00204	SS1022_00151		SS1024_02081	SS1026_00156	SS1027_02016
group_832	SS004_00187	SS006_00632	SS010_00481		SS016_01073	SS018_01830	SS026_01363	SS037_01111	SS039_01061		SS041_00550	SS043_02011	SS044_02193	SS046_00220	SS049_01877	SS050_00158	SS052_00134	SS054_01519	SS055_00472	SS058_00501		SS064_01973		SS072_00507	SS073_01638	SS076_00151	SS077_01239	SS078_00013	SS079_00425	SS085_02367	SS087_01015	SS088_01086	SS091_01752	SS092_01977	SS093_00965	SS097_02088	SS099_01184			SS101_01238				SS1021_01216	SS1022_00127		SS1024_02105	SS1026_00190	SS1027_02050
tadA_1	SS004_00188	SS006_00631	SS010_00480		SS016_01099	SS018_01831	SS026_01364	SS037_01110	SS039_01062		SS041_00549	SS043_02012	SS044_02178	SS046_00219	SS049_01878	SS050_00159	SS052_00135	SS054_01518	SS055_00473	SS058_00500		SS064_01974		SS072_00506	SS073_01637	SS076_00152	SS077_01238	SS078_00014	SS079_00426	SS085_01717	SS087_01014	SS088_01087	SS091_01753	SS092_01978	SS093_00964	SS097_01640	SS099_01183			SS101_01237				SS1021_01217	SS1022_00126		SS1024_02106	SS1026_00191	SS1027_02051
ulaG	SS004_00190	SS006_00629	SS010_00478	SS014_01319	SS016_01101	SS018_01833	SS026_01366	SS037_01108	SS039_01064	SS040_00278	SS041_00547	SS043_02014	SS044_01879	SS046_00217	SS049_01880	SS050_00161	SS052_00137	SS054_01516	SS055_00475	SS058_00498	SS060_01639	SS064_01976	SS065_00249	SS072_00504	SS073_01635	SS076_00154	SS077_01236	SS078_00016	SS079_00428	SS085_01279	SS087_01012	SS088_01089	SS091_01755	SS092_01980	SS093_00962	SS097_01638	SS099_01181	SS1001_00368	SS1006_00094	SS101_01235	SS1014_01403	SS1017_00198	SS1018_01624	SS1021_01219	SS1022_01905	SS1023_01231	SS1024_02108	SS1026_00193	SS1027_02053
group_2717	SS004_00191	SS006_00628	SS010_00477		SS016_01102	SS018_01834	SS026_01367	SS037_01107	SS039_01065		SS041_00546	SS043_02015	SS044_01880	SS046_00216	SS049_01881	SS050_00162	SS052_00138	SS054_01515	SS055_00476	SS058_00497		SS064_01977		SS072_00503	SS073_01634	SS076_00155	SS077_01235	SS078_00017	SS079_00429	SS085_01280	SS087_01011	SS088_01090	SS091_01756	SS092_01981	SS093_00961	SS097_01637	SS099_01180			SS101_01234				SS1021_01220	SS1022_01906		SS1024_02109	SS1026_00194	SS1027_02054
group_2068	SS004_00192	SS006_00627	SS010_00476	SS014_01321	SS016_01103	SS018_01835	SS026_01368	SS037_01106	SS039_01066	SS040_00281	SS041_00545	SS043_02016	SS044_01881	SS046_00215	SS049_01882	SS050_00163	SS052_00139	SS054_01514	SS055_00477	SS058_00496	SS060_01641	SS064_01978	SS065_00247	SS072_00502	SS073_01633	SS076_00156	SS077_01234	SS078_00018	SS079_00430	SS085_01281	SS087_01010	SS088_01091	SS091_01757	SS092_01982	SS093_00960	SS097_01636	SS099_01179	SS1001_00370	SS1006_00092	SS101_01233	SS1014_01401	SS1017_00196	SS1018_01626	SS1021_01221	SS1022_01907	SS1023_01229	SS1024_02110	SS1026_00195	SS1027_02055
ulaF	SS004_00193	SS006_00626	SS010_00475	SS014_01322	SS016_01104	SS018_01836	SS026_01369	SS037_01105	SS039_01067	SS040_00282	SS041_00544	SS043_02017	SS044_01882	SS046_00214	SS049_01883	SS050_00164	SS052_00140	SS054_01513	SS055_00478	SS058_00495	SS060_01642	SS064_01979	SS065_00246	SS072_00501	SS073_01632	SS076_00157	SS077_01233	SS078_00019	SS079_00431	SS085_01282	SS087_01009	SS088_01092	SS091_01758	SS092_01983	SS093_00959	SS097_01635	SS099_01178	SS1001_00371	SS1006_00091	SS101_01232	SS1014_01400	SS1017_00195	SS1018_01627	SS1021_01222	SS1022_01908	SS1023_01228	SS1024_02111	SS1026_00196	SS1027_02056
ulaD	SS004_00194 SS004_00195	SS006_00625 SS006_00624	SS010_00474 SS010_00473	SS014_01323 SS014_01324	SS016_01105 SS016_01106	SS018_01837 SS018_01838	SS026_01370 SS026_01371	SS037_01104 SS037_01103	SS039_01068 SS039_01069	SS040_00283 SS040_00284	SS041_00543 SS041_00542	SS043_02018 SS043_02019	SS044_01883 SS044_01884	SS046_00213 SS046_00212	SS049_01884 SS049_01885	SS050_00165 SS050_00166	SS052_00141 SS052_00142	SS054_01512 SS054_01511	SS055_00479 SS055_00480	SS058_00494 SS058_00493	SS060_01643 SS060_01644	SS064_01980 SS064_01981	SS065_00245 SS065_00244	SS072_00500 SS072_00499	SS073_01631 SS073_01630	SS076_00158 SS076_00159	SS077_01232 SS077_01231	SS078_00020 SS078_00021	SS079_00432 SS079_00433	SS085_01283 SS085_01284	SS087_01008 SS087_01007	SS088_01093 SS088_01094	SS091_01759 SS091_01760	SS092_01984 SS092_01985	SS093_00958 SS093_00957	SS097_01634 SS097_01633	SS099_01177 SS099_01176	SS1001_00372 SS1001_00373	SS1006_00090 SS1006_00089	SS101_01231 SS101_01230	SS1014_01399 SS1014_01398	SS1017_00194 SS1017_00193	SS1018_01628 SS1018_01629	SS1021_01223 SS1021_01224	SS1022_01909 SS1022_01910	SS1023_01227 SS1023_01226	SS1024_02112 SS1024_02113	SS1026_00197 SS1026_00198	SS1027_02057 SS1027_02058
ulaC	SS004_00196	SS006_00623	SS010_00472	SS014_01325	SS016_01107	SS018_01839	SS026_01372	SS037_01102	SS039_01070	SS040_00285	SS041_00541	SS043_02020	SS044_01885	SS046_00211	SS049_01886	SS050_00167	SS052_00143	SS054_01510	SS055_00481	SS058_00492	SS060_01645	SS064_01982	SS065_00243	SS072_00498	SS073_01629	SS076_00160	SS077_01230	SS078_00022	SS079_00434	SS085_01285	SS087_01006	SS088_01095	SS091_01761	SS092_01986	SS093_00956	SS097_01632	SS099_01175	SS1001_00374	SS1006_00088	SS101_01229	SS1014_01397	SS1017_00192	SS1018_01630	SS1021_01225	SS1022_01911	SS1023_01225	SS1024_02114	SS1026_00199	SS1027_02059
ulaB	SS004_00197	SS006_00622	SS010_00471	SS014_01326	SS016_01108	SS018_01840	SS026_01373	SS037_01101	SS039_01071	SS040_00286	SS041_00540	SS043_02021	SS044_01886	SS046_00210	SS049_01887	SS050_00168	SS052_00144	SS054_01509	SS055_00482	SS058_00491	SS060_01646	SS064_01983	SS065_00242	SS072_00497	SS073_01628	SS076_00161	SS077_01229	SS078_00023	SS079_00435	SS085_01286	SS087_01005	SS088_01096	SS091_01762	SS092_01987	SS093_00955	SS097_01631	SS099_01174	SS1001_00375	SS1006_00087	SS101_01228	SS1014_01396	SS1017_00191	SS1018_01631	SS1021_01226	SS1022_01912	SS1023_01224	SS1024_02115	SS1026_00200	SS1027_02060
ulaA_1	SS004_00198	SS006_00621	SS010_00470	SS014_01327	SS016_01109	SS018_01841	SS026_01374	SS037_01100	SS039_01072	SS040_00287	SS041_00539	SS043_02022	SS044_01887	SS046_00209	SS049_01888	SS050_00169	SS052_00145	SS054_01508	SS055_00483	SS058_00490	SS060_01647	SS064_01984	SS065_00241	SS072_00496	SS073_01627	SS076_00162	SS077_01228	SS078_00024	SS079_00436	SS085_01287	SS087_01004	SS088_01097	SS091_01763	SS092_01988	SS093_00954	SS097_01630	SS099_01173	SS1001_00376	SS1006_00086	SS101_01227	SS1014_01395	SS1017_00190	SS1018_01632	SS1021_01227	SS1022_01913	SS1023_01223	SS1024_02116	SS1026_00201	SS1027_02061
ccpA_1	SS004_00200	SS006_00610	SS010_00461	SS014_01329	SS016_01111	SS018_01843	SS026_01376	SS037_01098	SS039_02068	SS040_00289	SS041_00537	SS043_02024	SS044_01889	SS046_02000	SS049_01890	SS050_00171	SS052_00147	SS054_01506	SS055_00485	SS058_00488	SS060_01649	SS064_01986	SS065_00239	SS072_00494	SS073_01625	SS076_00164	SS077_01226	SS078_00026	SS079_00438	SS085_00214	SS087_00995	SS088_01099	SS091_01765	SS092_01996	SS093_00952	SS097_01628	SS099_00796	SS1001_00378	SS1006_00084	SS101_01225		SS1017_01727	SS1018_01634	SS1021_01229	SS1022_01915	SS1023_00533	SS1024_02118	SS1026_00203	SS1027_02063
tcyN_1	SS004_00201	SS006_00609	SS010_00460	SS014_01330	SS016_01112	SS018_01844	SS026_01377	SS037_01097	SS039_02069	SS040_00290	SS041_00536	SS043_02025	SS044_01890	SS046_01999	SS049_01891	SS050_00172	SS052_00148	SS054_01505	SS055_00486	SS058_00487	SS060_01650	SS064_01987		SS072_00493	SS073_01624	SS076_00165	SS077_01225	SS078_00027	SS079_00439	SS085_00213	SS087_00994	SS088_01100	SS091_01766	SS092_01997	SS093_00951	SS097_01627	SS099_00797	SS1001_00380	SS1006_00082	SS101_01224	SS1014_01392	SS1017_01725	SS1018_01636	SS1021_01230	SS1022_01916		SS1024_02119	SS1026_00204	SS1027_02064
tcyB	SS004_00202	SS006_00608	SS010_00459		SS016_01113	SS018_01845	SS026_01378	SS037_01096	SS039_02070		SS041_00535	SS043_02026	SS044_01891	SS046_01998	SS049_01892	SS050_00173	SS052_00149	SS054_01504	SS055_00487	SS058_00486		SS064_01988		SS072_00492	SS073_01623	SS076_00166	SS077_01224	SS078_00028	SS079_00440	SS085_00212	SS087_00993	SS088_01101	SS091_01767	SS092_01998	SS093_00950	SS097_01626	SS099_00798	SS1001_00381		SS101_01223	SS1014_01391			SS1021_01231	SS1022_01917		SS1024_02120	SS1026_00205	SS1027_02065
tcyA	SS004_00203	SS006_00607	SS010_00458		SS016_01114	SS018_01846	SS026_01379	SS037_01095	SS039_02071		SS041_00534	SS043_02027	SS044_01892	SS046_01997	SS049_01893	SS050_00174	SS052_00150	SS054_01503	SS055_00488	SS058_00485		SS064_01989		SS072_00491	SS073_01622	SS076_00167	SS077_01223	SS078_00029	SS079_00441	SS085_00211	SS087_00992	SS088_01102	SS091_01768	SS092_01999	SS093_00949	SS097_01625	SS099_00799	SS1001_00382		SS101_01222	SS1014_01390			SS1021_01232	SS1022_01918		SS1024_02121	SS1026_00206	SS1027_02066
celB	SS004_00205	SS006_01441 SS006_01442	SS010_00456	SS014_01873	SS016_01116	SS018_01426	SS026_01381		SS039_00678		SS041_00532		SS044_01894	SS046_00951	SS049_01895	SS050_00176	SS052_00152		SS055_00490	SS058_00483		SS064_01991	SS065_00237	SS072_00489	SS073_01620	SS076_00169	SS077_01221	SS078_00031		SS085_00209			SS091_01770	SS092_02003	SS093_00947	SS097_01976	SS099_00801		SS1006_01021	SS101_01220		SS1017_01723	SS1018_02036		SS1022_01920	SS1023_00530			SS1027_02070 SS1027_02069
group_1433	SS004_00206	SS006_01443	SS010_00455		SS016_01117	SS018_01425	SS026_01382		SS039_00677		SS041_00531		SS044_01895	SS046_00952	SS049_01896	SS050_00177	SS052_00153		SS055_00491	SS058_00482		SS064_01992		SS072_00488	SS073_01619	SS076_00170	SS077_01220	SS078_00032		SS085_00208			SS091_01771	SS092_02004	SS093_00946	SS097_01977	SS099_00802			SS101_01219					SS1022_01921				SS1027_02071
ptcA	SS004_00207	SS006_01444	SS010_00454		SS016_01118	SS018_01424	SS026_01383		SS039_00676		SS041_00530		SS044_01896	SS046_00953	SS049_01897	SS050_00178	SS052_00154		SS055_00492	SS058_00481		SS064_01993		SS072_00487	SS073_01618	SS076_00171	SS077_01219	SS078_00033		SS085_00207			SS091_01772	SS092_02005	SS093_00945	SS097_01978	SS099_00803			SS101_01218					SS1022_01922				SS1027_02072
celA_2	SS004_00208	SS006_01445	SS010_00453	SS014_01876	SS016_01119	SS018_01423	SS026_01384		SS039_00675		SS041_00529		SS044_01897	SS046_00954	SS049_01898	SS050_00179	SS052_00155		SS055_00493	SS058_00480		SS064_01994	SS065_00234	SS072_00486	SS073_01617	SS076_00172	SS077_01218	SS078_00034		SS085_00206			SS091_01773	SS092_02006	SS093_00944	SS097_01979	SS099_00804		SS1006_01018	SS101_01217		SS1017_01720	SS1018_02033		SS1022_01923	SS1023_00527			SS1027_02073
licR	SS004_00209	SS006_01446	SS010_00452		SS016_01120	SS018_01422	SS026_01385		SS039_00674		SS041_00528		SS044_01898	SS046_00955	SS049_01899	SS050_00180	SS052_00156		SS055_00494	SS058_00479		SS064_01995		SS072_00485	SS073_01616	SS076_00173	SS077_01217	SS078_00035		SS085_00205			SS091_01774	SS092_02007	SS093_00943	SS097_01980	SS099_00805			SS101_01216					SS1022_01924				SS1027_02074
group_1434	SS004_00210	SS006_01447	SS010_00451		SS016_01121	SS018_01421	SS026_01386		SS039_00673		SS041_00527		SS044_01899	SS046_00956	SS049_01900	SS050_00181	SS052_00157		SS055_00495	SS058_00478		SS064_01996		SS072_00484	SS073_01615	SS076_00174	SS077_01216	SS078_00036		SS085_00204			SS091_01775	SS092_02008	SS093_00942	SS097_01981	SS099_00806			SS101_01215					SS1022_01925				SS1027_02075
gmuD_1	SS004_00211	SS006_01448	SS010_00450		SS016_01122	SS018_01420	SS026_01387		SS039_00672		SS041_00526		SS044_01900	SS046_00957	SS049_01901	SS050_00182	SS052_00158		SS055_00496	SS058_00477		SS064_01997 SS064_01998		SS072_00483	SS073_01614	SS076_00175	SS077_01215	SS078_00037		SS085_00203			SS091_01776	SS092_02009	SS093_00941	SS097_01982	SS099_00807			SS101_01214					SS1022_01926				SS1027_02076
licH	SS004_00212	SS006_01449	SS010_00449		SS016_01123	SS018_01419	SS026_01388		SS039_00671		SS041_00525		SS044_01901	SS046_00958	SS049_01902	SS050_00183	SS052_00159		SS055_00497	SS058_00476		SS064_01999		SS072_00482	SS073_01613	SS076_00176	SS077_01214	SS078_00038		SS085_00202			SS091_01777	SS092_02010	SS093_00940	SS097_01983	SS099_00808			SS101_01213					SS1022_01927				SS1027_02077
group_833	SS004_00220		SS010_00441		SS016_01131	SS018_01411		SS037_01085			SS041_00517		SS044_01909		SS049_01910		SS052_00167	SS054_01151	SS055_00505	SS058_00467		SS064_02007	SS065_00221	SS072_00474	SS073_01605	SS076_00184	SS077_01206	SS078_00046	SS079_00450	SS085_00194		SS088_00064	SS091_01785			SS097_00488	SS099_00816		SS1006_01006	SS101_01205			SS1018_02021						SS1027_02086
group_1973	SS004_00223					SS018_01408		SS037_01082	SS039_00661		SS041_00514		SS044_01912	SS046_00968	SS049_01913		SS052_00170		SS055_00508	SS058_00464		SS064_02010	SS065_00203	SS072_00471	SS073_01602	SS076_00187	SS077_01203			SS085_00191			SS091_01788	SS092_02021		SS097_00491				SS101_01202		SS1017_01681
group_1669	SS004_00224	SS006_01460	SS010_00440			SS018_01407	SS026_01398	SS037_01081	SS039_00660		SS041_00513	SS043_01750	SS044_01913	SS046_00969	SS049_01914	SS050_00193	SS052_00171	SS054_01152	SS055_00509	SS058_00463		SS064_02011		SS072_00470	SS073_01601	SS076_00188	SS077_01202	SS078_00047	SS079_00451	SS085_00190	SS087_01692	SS088_00063	SS091_01789	SS092_02022	SS093_00930	SS097_00492	SS099_00817			SS101_01201				SS1021_01606	SS1022_01935		SS1024_02130		SS1027_02087
group_1822	SS004_00228					SS018_01403					SS041_00509		SS044_01917		SS049_01918		SS052_00175		SS055_00513	SS058_00459		SS064_02015		SS072_00466	SS073_01597		SS077_01198			SS085_00186	SS087_01688		SS091_01793			SS097_00496				SS101_01197				SS1021_01610	SS1022_01939		SS1024_02134
group_2719	SS004_00229					SS018_01402					SS041_00508		SS044_01918		SS049_01919		SS052_00176		SS055_00514	SS058_00458		SS064_02016		SS072_00465	SS073_01596		SS077_01197			SS085_00185	SS087_01687		SS091_01794			SS097_00497				SS101_01196				SS1021_01611	SS1022_01940		SS1024_02135
group_3493	SS004_00230										SS041_00507		SS044_01919		SS049_01920		SS052_00177		SS055_00515	SS058_00457		SS064_02017		SS072_00464	SS073_01595		SS077_01196			SS085_00184	SS087_01686		SS091_01795			SS097_00093				SS101_01195				SS1021_01612	SS1022_01941		SS1024_02136
group_2401	SS004_00231					SS018_01401					SS041_00506		SS044_01920		SS049_01921		SS052_00178		SS055_00516	SS058_00456		SS064_02018		SS072_00463	SS073_01594		SS077_01195			SS085_00183	SS087_01685		SS091_01796			SS097_00092				SS101_01194				SS1021_01613	SS1022_01942		SS1024_02137
group_1135	SS004_00232 SS004_00233					SS018_01400 SS018_01399					SS041_00505 SS041_00504		SS044_01921 SS044_01922		SS049_01922 SS049_01923		SS052_00179 SS052_00180		SS055_00517 SS055_00518	SS058_00455 SS058_00454		SS064_02019 SS064_02020		SS072_00462 SS072_00461	SS073_01593 SS073_01592		SS077_01194 SS077_01193			SS085_00182 SS085_00181			SS091_01797			SS097_00091 SS097_00090				SS101_01193
group_606	SS004_00234 SS004_00235					SS018_01398					SS041_00503 SS041_00502		SS044_01923 SS044_01924		SS049_01924 SS049_01925		SS052_00181 SS052_00182		SS055_00519 SS055_00520	SS058_00453 SS058_00452		SS064_02021 SS064_02022		SS072_00460 SS072_00459	SS073_01591 SS073_01590		SS077_01192 SS077_01191			SS085_00180	SS087_01683		SS091_01798 SS091_01800 SS091_01799			SS097_00089				SS101_01192 SS101_01191				SS1021_01615	SS1022_01944		SS1024_02139
ydfK	SS004_00236	SS006_01465	SS010_00435	SS014_02069	SS016_01137	SS018_01397	SS026_01404	SS037_01075	SS039_00655	SS040_00480	SS041_00501	SS043_01745	SS044_01925	SS046_00974	SS049_01926	SS050_00198	SS052_00183	SS054_01157	SS055_00521	SS058_00451	SS060_00148	SS064_02023	SS065_00198	SS072_00458	SS073_01589	SS076_01494	SS077_01190	SS078_00053 SS078_00052	SS079_00457 SS079_00456	SS085_00179	SS087_01682	SS088_00057 SS088_00058	SS091_01801	SS092_02028	SS093_00924	SS097_00088	SS099_00822	SS1001_00411	SS1006_00985	SS101_01190	SS1014_00309	SS1017_01676	SS1018_02000	SS1021_01616	SS1022_01945	SS1023_00492	SS1024_02140	SS1026_00223	SS1027_02093
group_1072	SS004_00239					SS018_01394	SS026_01408	SS037_01071	SS039_00640	SS040_00477	SS041_00498		SS044_01928		SS049_01929		SS052_00186		SS055_00524	SS058_00448		SS064_02026		SS072_00455	SS073_01586	SS076_01490	SS077_01187	SS078_00057	SS079_00472	SS085_00176		SS088_00053	SS091_01804	SS092_02032	SS093_00920	SS097_00085				SS101_01187		SS1017_01673		SS1021_01619			SS1024_02143	SS1026_00226	SS1027_02097
group_268	SS004_00245	SS006_01484	SS010_00427		SS016_01146	SS018_01388	SS026_01414	SS037_01065	SS039_00634		SS041_00492	SS043_01736	SS044_01934	SS046_00992	SS049_01935	SS050_00217	SS052_00192	SS054_01168	SS055_00530	SS058_00442	SS060_00157	SS064_02032	SS065_01849	SS072_00449	SS073_01580	SS076_01484	SS077_01181	SS078_00063	SS079_00477	SS085_00170	SS087_01673	SS088_00048	SS091_01810	SS092_02038	SS093_00914	SS097_00079	SS099_00830	SS1001_00420		SS101_01181				SS1021_01626	SS1022_01954	SS1023_00478	SS1024_02150	SS1026_00231	SS1027_02103
group_1975	SS004_00257	SS006_01497		SS014_00621	SS016_01161	SS018_01109	SS026_01427		SS039_00621		SS041_00480		SS044_02198	SS046_01005	SS049_01947	SS050_01866	SS052_00204	SS054_01183	SS055_00542	SS058_00430		SS064_02045		SS072_00437	SS073_01568	SS076_01472	SS077_01169	SS078_00077	SS079_00492	SS085_00157			SS091_01822		SS093_00901	SS097_00781				SS101_01169
group_1020	SS004_00258	SS006_01498	SS010_00411	SS014_00620	SS016_01162	SS018_01110	SS026_01428	SS037_01049	SS039_00620	SS040_00454	SS041_00479	SS043_01720	SS044_02199	SS046_01006	SS049_01949	SS050_01865	SS052_00205	SS054_01184	SS055_00543	SS058_00429	SS060_00174	SS064_02046	SS065_01867	SS072_00436	SS073_01567	SS076_01471	SS077_01168	SS078_00078	SS079_00493	SS085_00156	SS087_01308	SS088_00034	SS091_01823	SS092_02052	SS093_00900	SS097_00780	SS099_00846			SS101_01168				SS1021_01638	SS1022_01964	SS1023_01863	SS1024_00496	SS1026_00245	SS1027_02119
bglB	SS004_00272					SS018_01124	SS026_01442	SS037_01035		SS040_00368	SS041_00465	SS043_01706	SS044_02214		SS049_01963		SS052_00219	SS054_01198	SS055_00557	SS058_00415		SS064_02060		SS072_00422	SS073_01553	SS076_01457	SS077_01154			SS085_00141	SS087_01294	SS088_01044	SS091_01837		SS093_00886	SS097_00766				SS101_01154							SS1024_00482
group_3076	SS004_00273					SS018_01125	SS026_01443	SS037_01034		SS040_00367	SS041_00464	SS043_01705	SS044_02215				SS052_00220	SS054_01199	SS055_00558	SS058_00414		SS064_02061		SS072_00421	SS073_01552	SS076_01456	SS077_01153			SS085_00140	SS087_01293	SS088_01045	SS091_01838		SS093_00885	SS097_00765				SS101_01153							SS1024_00481
group_726	SS004_00274					SS018_01126	SS026_01444			SS040_00365 SS040_00366	SS041_00463		SS044_02216		SS049_01965		SS052_00221	SS054_01200	SS055_00559	SS058_00413		SS064_02062		SS072_00420	SS073_01551	SS076_01455	SS077_01152			SS085_00139	SS087_01292	SS088_01046	SS091_01839		SS093_00884	SS097_00764				SS101_01152							SS1024_00480
ypdB	SS004_00275					SS018_01127	SS026_01445	SS037_01333		SS040_00364	SS041_00462	SS043_01875	SS044_02217		SS049_01966		SS052_00222	SS054_01201	SS055_00560	SS058_00412		SS064_02063		SS072_00419	SS073_01550	SS076_01454	SS077_01151			SS085_00138	SS087_01291	SS088_01047	SS091_01840		SS093_00883	SS097_00763				SS101_01151							SS1024_00479
group_1199	SS004_00276					SS018_01128	SS026_01446 SS026_01447	SS037_01332		SS040_00363	SS041_00461	SS043_01874	SS044_02218		SS049_01967		SS052_00223	SS054_01202	SS055_00561	SS058_00411		SS064_02064		SS072_00418	SS073_01549	SS076_01453	SS077_01150			SS085_00137	SS087_01290	SS088_01048	SS091_01841		SS093_00882	SS097_00762				SS101_01150							SS1024_00478
group_188	SS004_00286	SS006_00592	SS010_00388	SS014_00577		SS018_01138	SS026_01457	SS037_01321	SS039_00576	SS040_00351	SS041_00451	SS043_01863	SS044_02228	SS046_01049	SS049_01975	SS050_01847	SS052_00233	SS054_01214 SS054_01213	SS055_00571	SS058_00401	SS060_00199	SS064_02074	SS065_01262	SS072_00408	SS073_01539	SS076_01443	SS077_01140	SS078_00101	SS079_00516	SS085_00127	SS087_01280	SS088_01058	SS091_01851	SS092_02075	SS093_00872	SS097_00752	SS099_01211	SS1001_00467	SS1006_01316	SS101_01140	SS1014_00111	SS1017_00478	SS1018_00098			SS1023_01054			SS1027_02142
ytcD	SS004_00289	SS006_00591	SS010_00386	SS014_00574		SS018_01141	SS026_01596	SS037_01319	SS039_00574	SS040_00348	SS041_00448	SS043_01860	SS044_02231	SS046_01051	SS049_01978	SS050_01846	SS052_00236	SS054_01215	SS055_00574	SS058_00398	SS060_00204	SS064_02077	SS065_01259	SS072_00405	SS073_01536	SS076_01440	SS077_01137	SS078_00102	SS079_00517	SS085_00124	SS087_01279	SS088_01059	SS091_01854	SS092_02077	SS093_00869	SS097_00749	SS099_01213	SS1001_00470	SS1006_01319	SS101_01137	SS1014_00114	SS1017_00475	SS1018_00095	SS1021_01663	SS1022_01225	SS1023_01050	SS1024_00466	SS1026_00270	SS1027_02145
group_1277	SS004_00290	SS006_00590	SS010_00385	SS014_00573		SS018_01142	SS026_01597	SS037_01318	SS039_00573	SS040_00347	SS041_00447	SS043_01859	SS044_02232	SS046_01052	SS049_01979	SS050_01845	SS052_00237	SS054_01216	SS055_00575	SS058_00397	SS060_00205	SS064_02078	SS065_01258	SS072_00404	SS073_01535	SS076_01439	SS077_01136	SS078_00103	SS079_00518	SS085_00123	SS087_01278	SS088_01060	SS091_01855	SS092_02078	SS093_00868	SS097_00748	SS099_01214	SS1001_00471	SS1006_01320	SS101_01136	SS1014_00115	SS1017_00474	SS1018_00094	SS1021_01664	SS1022_01224	SS1023_01049	SS1024_00465	SS1026_00271	SS1027_02146
group_339	SS004_01068	SS006_01099	SS010_02077	SS014_00241	SS016_00058	SS018_00135	SS026_01566	SS037_01444	SS039_01272	SS040_01576	SS041_00979	SS043_01490	SS044_00307		SS049_01593	SS050_00579	SS052_01062	SS054_00455	SS055_00768	SS058_00943	SS060_00504	SS064_01691	SS065_01363	SS072_01159	SS073_00479	SS076_01720	SS077_00930	SS078_01427	SS079_00260	SS085_00990	SS087_01743	SS088_01454	SS091_00076	SS092_01653	SS093_01382	SS097_01137	SS099_01657			SS101_00711	SS1014_02327	SS1017_00020		SS1021_01848	SS1022_00706		SS1024_01174	SS1026_02023	SS1027_01683
arnC_3			SS010_00613	SS014_01254		SS018_00585	SS026_00073			SS040_02122			SS044_02017			SS050_00670		SS054_01819								SS076_00972		SS078_01297		SS085_00288	SS087_00242	SS088_01964			SS093_01968	SS097_01920	SS099_01246							SS1021_00110	SS1022_00278
group_2856						SS018_00200	SS026_00025						SS044_01969													SS076_01020		SS078_00620		SS085_00240	SS087_00194			SS092_00723	SS093_01920	SS097_00214								SS1021_00157	SS1022_00899		SS1024_01287
group_352													SS044_02156															SS078_01677		SS085_01262 SS085_02076							SS099_01928 SS099_01927				SS1014_01258								SS1027_00831 SS1027_00830
smc_2				SS014_01400			SS026_00373						SS044_01240															SS078_01675		SS085_01260 SS085_02074		SS088_01511			SS093_01236	SS097_01347
group_1404					SS016_00638 SS016_00639		SS026_00856						SS044_00008				SS052_01194								SS073_01486					SS085_02369						SS097_01985	SS099_02144								SS1022_00683		SS1024_01589
group_1623						SS018_00944	SS026_00448		SS039_00196				SS044_01485	SS046_00111												SS076_01824				SS085_00889					SS093_01160	SS097_01902									SS1022_00025		SS1024_00320	SS1026_00675
group_5548						SS018_01707							SS044_01223													SS076_01529		SS078_00150		SS085_00605	SS087_01140	SS088_02037				SS097_01686
group_4403						SS018_01705							SS044_01221													SS076_01527		SS078_00148		SS085_00603	SS087_01138	SS088_02035				SS097_01688
group_2084						SS018_00928	SS026_00435		SS039_00213				SS044_01498	SS046_00094												SS076_01807				SS085_00876					SS093_01173	SS097_01699									SS1022_00038		SS1024_00332	SS1026_01361
group_2862						SS018_01703							SS044_01219													SS076_01525		SS078_00146		SS085_00601	SS087_01136	SS088_02033				SS097_01690
group_5546						SS018_01704							SS044_01220													SS076_01526		SS078_00147		SS085_00602	SS087_01137	SS088_02034				SS097_01689
group_5547						SS018_01706							SS044_01222													SS076_01528		SS078_00149		SS085_00604	SS087_01139	SS088_02036				SS097_01687
group_911							SS026_00347 SS026_00525						SS044_01298										SS065_00628							SS085_02050					SS093_01262	SS097_01378					SS1014_00689
group_2806			SS010_00148		SS016_01001	SS018_01903										SS050_00500												SS078_01342				SS088_02078		SS092_01740		SS097_01286	SS099_00148		SS1006_01785			SS1017_00281	SS1018_01422					SS1026_00652	SS1027_01765
group_1424																												SS078_00170	SS079_01980		SS087_01035																		SS1027_02171
group_916													SS044_01801																	SS085_01288																			SS1027_02169
group_779						SS018_01449	SS026_00882						SS044_00337 SS044_00572	SS046_00420										SS072_00237	SS073_01397				SS079_00726	SS085_01442 SS085_00784				SS092_00972			SS099_01763		SS1006_02432 SS1006_01417			SS1017_00879	SS1018_01917 SS1018_00240
group_1906							SS026_00336						SS044_01309										SS065_00618							SS085_02040					SS093_01273	SS097_01386			SS1006_01595		SS1014_00699		SS1018_00364
group_3205				SS014_01832						SS040_00424 SS040_00754													SS065_00634					SS078_01655		SS085_02053		SS088_00524									SS1014_02144
group_1399							SS026_00374						SS044_01239															SS078_01676		SS085_01261 SS085_02075					SS093_01235	SS097_01346
group_958						SS018_01448	SS026_00883						SS044_00336 SS044_00571	SS046_00421										SS072_00236	SS073_01396				SS079_00725	SS085_01441 SS085_00783				SS092_00973			SS099_01762		SS1006_01418 SS1006_02431			SS1017_00878	SS1018_00241 SS1018_01916
group_3176			SS010_00151		SS016_01004	SS018_01906										SS050_00497							SS065_02188					SS078_01339				SS088_00211		SS092_01743		SS097_01289	SS099_00145												SS1027_01768
group_1423																												SS078_00164	SS079_01974																				SS1027_02162
group_1185							SS026_00908				SS041_00094																				SS087_00539 SS087_00547	SS088_01268			SS093_00239				SS1006_01929				SS1018_01195					SS1026_00534
group_1059							SS026_00931				SS041_00117																		SS079_00742			SS088_00839			SS093_00200				SS1006_01951				SS1018_01173					SS1026_00554
copA_3																	SS052_00676		SS055_00975								SS077_01894					SS088_01217
group_2537					SS016_01580																					SS076_01303			SS079_01739			SS088_01307																SS1026_00737	SS1027_00064
group_898			SS010_01080										SS044_01175	SS046_00471																SS085_00565	SS087_00165	SS088_00893
group_1766							SS026_00354						SS044_01291															SS078_01658		SS085_02056					SS093_01255 SS093_01254
group_4218						SS018_01196							SS044_01458													SS076_01936				SS085_00916						SS097_00606
dinB_1							SS026_00929				SS041_00115																		SS079_00744 SS079_00745						SS093_00202				SS1006_01949				SS1018_01175					SS1026_00552
group_1796													SS044_02244																SS079_01973	SS085_00111
group_2234		SS006_01808					SS026_00438						SS044_01495																	SS085_00879					SS093_01170										SS1022_00035		SS1024_00329
group_2350																												SS078_00175	SS079_01986
group_2863							SS026_00359						SS044_01286															SS078_01662		SS085_02061					SS093_01249
group_3335																												SS078_00925
group_3232							SS026_00362						SS044_01283															SS078_01665		SS085_02064					SS093_01246
group_3693							SS026_00363						SS044_01282															SS078_01666		SS085_02065					SS093_01245
group_1125																												SS078_01680	SS079_01679
group_1773							SS026_00913				SS041_00099																					SS088_01273 SS088_01274			SS093_00234				SS1006_01936 SS1006_01934				SS1018_01188 SS1018_01190					SS1026_00539
group_3102							SS026_00524																							SS085_02049											SS1014_00690
group_3705							SS026_00909				SS041_00095																					SS088_01269			SS093_00238				SS1006_01930				SS1018_01194					SS1026_00535
group_3706							SS026_00911				SS041_00097																					SS088_01271			SS093_00236				SS1006_01932				SS1018_01192					SS1026_00537
group_3707							SS026_00912				SS041_00098																					SS088_01272			SS093_00235				SS1006_01933				SS1018_01191					SS1026_00538
group_4422							SS026_00910				SS041_00096																					SS088_01270			SS093_00237				SS1006_01931				SS1018_01193					SS1026_00536
group_4635																												SS078_00926
group_5577							SS026_00918				SS041_00104																					SS088_01390			SS093_00229				SS1006_01941				SS1018_01183					SS1026_00544
group_3708							SS026_00915				SS041_00101																					SS088_01277			SS093_00232				SS1006_01938				SS1018_01186					SS1026_00541
group_1127																														SS085_02044											SS1014_00695
group_2858						SS018_00964					SS041_00131																	SS078_00304								SS097_01757			SS1006_01965				SS1018_01159
group_4412							SS026_00440						SS044_01493																	SS085_00881					SS093_01168
group_2532					SS016_00105	SS018_01627			SS039_01226			SS043_01536	SS044_01703					SS054_00502								SS076_00527			SS079_00210	SS085_01979						SS097_00830
group_4287		SS006_01651	SS010_00873						SS039_01716					SS046_01226		SS050_01250												SS078_01811						SS092_00474			SS099_00504												SS1027_00532
group_1331							SS026_00333						SS044_01312 SS044_02341										SS065_01959							SS085_01221					SS093_01276						SS1014_00704
group_7462			SS010_00113	SS014_00482	SS016_01965																								SS079_02226	SS085_02032						SS097_01394
group_3691							SS026_00353						SS044_01292															SS078_01657		SS085_02055					SS093_01256
group_1909							SS026_00862 SS026_00863																			SS076_01896 SS076_01897		SS078_00798 SS078_00797				SS088_01117 SS088_01118 SS088_01119
group_2314													SS044_01806										SS065_01230							SS085_01293		SS088_00500
group_1728		SS006_01213 SS006_01265											SS044_00594			SS050_01434										SS076_00949				SS085_00536								SS1001_01140
group_2559							SS026_01785						SS044_00129																	SS085_01734					SS093_00462
group_5335		SS006_01652	SS010_00874						SS039_01715					SS046_01225		SS050_01251												SS078_01812						SS092_00473			SS099_00505												SS1027_00531
group_5580							SS026_01006		SS039_02037					SS046_01993														SS078_00836							SS093_00538
group_2542						SS018_00450																										SS088_01225				SS097_00298
group_2864							SS026_00447		SS039_00197				SS044_01486	SS046_00110																SS085_00888					SS093_01161										SS1022_00026		SS1024_00321
lacE_2													SS044_00965	SS046_00621																SS085_01056	SS087_00126
group_7710						SS018_00449																										SS088_01224				SS097_00297
group_1626							SS026_00452						SS044_01481																	SS085_00893					SS093_01156										SS1022_00021		SS1024_00316
group_1767							SS026_00446		SS039_00198				SS044_01487	SS046_00109																SS085_00887					SS093_01162										SS1022_00027		SS1024_00322	SS1026_00674
group_2496			SS010_01081										SS044_01174																	SS085_00564
group_3337																												SS078_01656		SS085_02054
group_3873																												SS078_00432
group_4633																												SS078_00430
lacR_3													SS044_00958	SS046_00614																SS085_01063	SS087_00133
glcK_2													SS044_00959	SS046_00615																SS085_01062	SS087_00132
group_5868																												SS078_00433
lacB_2													SS044_00961	SS046_00617																SS085_01060	SS087_00130
lacC_5													SS044_00962	SS046_00618																SS085_01059	SS087_00129
group_1873		SS006_01439				SS018_01055							SS044_00797												SS073_01418					SS085_02337			SS091_01896			SS097_02066
group_5869																												SS078_00437				SS088_01301
group_7419		SS006_01436				SS018_01058							SS044_00794												SS073_01414					SS085_02333			SS091_01899			SS097_02069
group_1410						SS018_01466							SS044_00622																	SS085_01459
group_1412							SS026_00441						SS044_01492																	SS085_00882					SS093_01167										SS1022_00032		SS1024_00327
group_2552							SS026_00443						SS044_01490																	SS085_00884					SS093_01165										SS1022_00030		SS1024_00325
group_3233							SS026_00444						SS044_01489																	SS085_00885					SS093_01164										SS1022_00029		SS1024_00324
lacF_2													SS044_00964	SS046_00620																SS085_01057	SS087_00127
group_2125																												SS078_01113																					SS1027_00297
group_3024
group_3347																														SS085_02051
group_7418		SS006_01435				SS018_01059							SS044_00793												SS073_01415					SS085_02334			SS091_01900
group_1907							SS026_00442						SS044_01491																	SS085_00883					SS093_01166												SS1024_00326
group_4279		SS006_01214 SS006_01266											SS044_00593			SS050_01433										SS076_00950				SS085_00535
group_5330		SS006_01433				SS018_01054							SS044_00791												SS073_01417					SS085_02336			SS091_01902			SS097_02065
group_7738						SS018_01959	SS026_01894						SS044_00073													SS076_01798				SS085_01567					SS093_00080	SS097_01940
group_8585																																SS088_01219
group_1419													SS044_02196 SS044_02247										SS065_01237							SS085_00108 SS085_02119									SS1006_01298				SS1018_00116						SS1027_02165
group_1504						SS018_00947			SS039_00193					SS046_00114												SS076_01827										SS097_01905												SS1026_00678 SS1026_00679
group_2347																												SS078_01806
group_2598													SS044_00639	SS046_00460																SS085_01813	SS087_00174
group_2631
group_3684						SS018_01549	SS026_01209						SS044_01599													SS076_01565				SS085_00385				SS092_01806	SS093_01000	SS097_01651
group_7749							SS026_00450						SS044_01483																	SS085_00891					SS093_01158												SS1024_00318
group_1500					SS016_01275				SS039_00591				SS044_01803	SS046_01034																SS085_01290												SS1017_01626
yfnB_2													SS044_00957	SS046_00613																SS085_01064	SS087_00134
group_3695							SS026_00451						SS044_01482																	SS085_00892					SS093_01157												SS1024_00317
group_1121													SS044_02359										SS065_01236			SS076_00130				SS085_01635									SS1006_01299				SS1018_00115						SS1027_02166
group_1654																												SS078_00172
group_5552						SS018_01960	SS026_01895						SS044_00072													SS076_01797				SS085_01566					SS093_00081	SS097_01939
group_5553						SS018_01964	SS026_01899						SS044_00068													SS076_01793				SS085_01562					SS093_00085	SS097_01935
group_3680						SS018_00941			SS039_00200					SS046_00107												SS076_01820										SS097_01899												SS1026_00672
group_3685						SS018_01551							SS044_01601													SS076_01563				SS085_00387				SS092_01808		SS097_01653
group_5331		SS006_01437				SS018_01057							SS044_00795																	SS085_02332			SS091_01898			SS097_02068
group_5554						SS018_01965	SS026_01900						SS044_00067													SS076_01792				SS085_01561					SS093_00086	SS097_01934
group_7739						SS018_01961	SS026_01896						SS044_00071													SS076_01796				SS085_01565					SS093_00082	SS097_01938
group_7740						SS018_01962	SS026_01897						SS044_00070													SS076_01795				SS085_01564					SS093_00083	SS097_01937
group_7741						SS018_01963	SS026_01898						SS044_00069													SS076_01794				SS085_01563					SS093_00084	SS097_01936
group_4411							SS026_00439						SS044_01494																	SS085_00880					SS093_01169
group_5504					SS016_01282								SS044_01809																	SS085_01296
group_8338																										SS076_01899		SS078_00801				SS088_01121
group_3789													SS044_00014																	SS085_00812		SS088_02235
group_4537													SS044_00773															SS078_01066		SS085_00629
group_1639										SS040_00666													SS065_01172			SS076_01903		SS078_00805	SS079_00652
group_5562							SS026_00445		SS039_00199				SS044_01488	SS046_00108																SS085_00886					SS093_01163
group_1802																												SS078_01115
group_2798		SS006_01438				SS018_01056							SS044_00796																				SS091_01897			SS097_02067
group_4413							SS026_00449						SS044_01484																	SS085_00890					SS093_01159												SS1024_00319
group_5870																												SS078_00716
group_8446							SS026_00337						SS044_01308																	SS085_02041					SS093_01272
group_9270
group_2961																												SS078_01809
group_2145
group_2874							SS026_00603		SS039_00371					SS046_00820																					SS093_01996
group_3291													SS044_00601													SS076_00942				SS085_00543
group_6229
group_6230
group_9277
group_1808
group_2043		SS006_01434				SS018_01053							SS044_00792												SS073_01416					SS085_02335			SS091_01901			SS097_02064
group_4402						SS018_01693							SS044_00380													SS076_00285				SS085_01791						SS097_01321
group_7707						SS018_00074							SS044_00347													SS076_00308				SS085_00864						SS097_00222
group_8031													SS044_00595													SS076_00948				SS085_00537
group_8032													SS044_00598													SS076_00945				SS085_00540
group_8063													SS044_02255													SS076_01194				SS085_00534
group_8064													SS044_02256													SS076_01193				SS085_00533
group_8065													SS044_02259													SS076_01190				SS085_00530
group_8066													SS044_02260													SS076_01189				SS085_00529
group_8067													SS044_02261													SS076_01188				SS085_00528
group_8068													SS044_02262													SS076_01187				SS085_00527
group_8069													SS044_02263													SS076_01186				SS085_00526
group_8070													SS044_02264													SS076_01185				SS085_00525
group_8071													SS044_02265													SS076_01184				SS085_00524
group_8072													SS044_02266													SS076_01183				SS085_00523
group_8073													SS044_02267													SS076_01182				SS085_00522
group_8352																												SS078_00720
group_9275
group_1926											SS041_00102																												SS1006_01939				SS1018_01185					SS1026_00542
group_2178	SS004_00845						SS026_00358		SS039_00155				SS044_01287																						SS093_01250	SS097_01359
group_3686						SS018_01695 SS018_01696							SS044_00378 SS044_00377													SS076_00287 SS076_00288				SS085_01789 SS085_01788						SS097_00669 SS097_00670
group_3856																							SS065_00614													SS097_01388			SS1006_01592		SS1014_00702		SS1018_00361
group_4855
group_5545						SS018_01694							SS044_00379													SS076_00286				SS085_01790						SS097_01320
group_7787							SS026_01294																					SS078_01925							SS093_00636
group_8453																															SS087_00111
group_1060							SS026_01296 SS026_01297 SS026_01295																					SS078_01924							SS093_00634 SS093_00633 SS093_00635
group_2349																													SS079_01615
group_3294													SS044_01377																	SS085_01487																SS1023_00937
group_3892																														SS085_02063
group_4672																														SS085_02062
group_6228
group_8074													SS044_02269													SS076_01180				SS085_00520
group_8404																													SS079_01627
hhaIM											SS041_00106																												SS1006_01943				SS1018_01181					SS1026_00546
group_3282											SS041_00107																												SS1006_01944				SS1018_01180					SS1026_00547
xerC_1											SS041_00134																												SS1006_01968				SS1018_01156
group_4515											SS041_00103																												SS1006_01940				SS1018_01184					SS1026_00543
group_4516											SS041_00105																												SS1006_01942				SS1018_01182					SS1026_00545
group_5326		SS006_01333					SS026_00376						SS044_00403 SS044_02157																	SS085_01263					SS093_01233
group_2920													SS044_00944																SS079_00758	SS085_00810	SS087_00664						SS099_01800
group_3020
group_4636																												SS078_01114
group_5344		SS006_02103	SS010_01257						SS039_01955					SS046_01812
group_5345		SS006_02104	SS010_01256						SS039_01956					SS046_01813
group_5346		SS006_02107	SS010_01254						SS039_01958					SS046_01815
group_1925											SS041_00100																												SS1006_01937				SS1018_01187					SS1026_00540
group_2913											SS041_00120																												SS1006_01954				SS1018_01170					SS1026_00557
group_3597		SS006_02105 SS006_02106	SS010_01255						SS039_01957					SS046_01814
group_3673						SS018_00384							SS044_00496													SS076_00860				SS085_00708						SS097_01453		SS1001_01203
group_3788													SS044_00006 SS044_02246																	SS085_00109									SS1006_01297				SS1018_00117						SS1027_02164
group_7444		SS006_02108	SS010_01253						SS039_01959					SS046_01816
group_7445		SS006_02110	SS010_01251						SS039_01961					SS046_01818
group_7446		SS006_02111	SS010_01250						SS039_01962					SS046_01819
lacX_2													SS044_00967	SS046_00623																SS085_01054	SS087_00124
group_1189											SS041_00108 SS041_00109																												SS1006_01945 SS1006_01946				SS1018_01179 SS1018_01178					SS1026_00548 SS1026_00549
group_2277						SS018_00658							SS044_00608																	SS085_01473						SS097_01596
group_2308											SS041_00113																												SS1006_01947				SS1018_01177					SS1026_00550
group_2912											SS041_00118																												SS1006_01952				SS1018_01172					SS1026_00555
group_5549						SS018_01797							SS044_00263																	SS085_01417						SS097_00545										SS1023_00220
group_8039													SS044_01171																	SS085_00561
group_2924													SS044_01172																	SS085_00562
group_3703							SS026_00872						SS044_00582																	SS085_00794
group_3794													SS044_01170																	SS085_00560
group_3795													SS044_01173																	SS085_00563
group_5511					SS016_01507	SS018_01548							SS044_01598													SS076_01566				SS085_00384				SS092_01805		SS097_01650
group_5711											SS041_00132																												SS1006_01966				SS1018_01158
group_7737						SS018_01798							SS044_00264																	SS085_01418		SS088_00283				SS097_00544										SS1023_00219
group_8038													SS044_01169																	SS085_00559
group_3293													SS044_01167																	SS085_00557
group_3662						SS018_01552							SS044_01602													SS076_01562				SS085_00388				SS092_01809		SS097_01654
group_4298		SS006_02092	SS010_01268						SS039_01944					SS046_01801
group_4420							SS026_00602		SS039_00370					SS046_00821																					SS093_01995
group_4540													SS044_01168																	SS085_00558
group_5339		SS006_02095	SS010_01265						SS039_01947					SS046_01804
group_5340		SS006_02098	SS010_01262						SS039_01950					SS046_01807
group_5341		SS006_02099	SS010_01261						SS039_01951					SS046_01808
group_5540						SS018_01554							SS044_01604													SS076_01560				SS085_00390				SS092_01811		SS097_01656
group_7729						SS018_01550							SS044_01600													SS076_01564				SS085_00386				SS092_01807		SS097_01652
group_7989											SS041_00133																												SS1006_01967				SS1018_01157
group_2316													SS044_02245																	SS085_00110																			SS1027_02163
group_3227						SS018_00934			SS039_00207					SS046_00100												SS076_01813										SS097_01705												SS1026_00664
group_3676						SS018_00931			SS039_00210					SS046_00097												SS076_01810										SS097_01702												SS1026_01364
group_3683						SS018_01547							SS044_01597													SS076_01567				SS085_00383				SS092_01804		SS097_01649
group_4398						SS018_00932			SS039_00209					SS046_00098												SS076_01811										SS097_01703												SS1026_00662
group_5342		SS006_02100	SS010_01260						SS039_01952					SS046_01809
group_5343		SS006_02101	SS010_01259						SS039_01953					SS046_01810
group_5575							SS026_00881						SS044_00573																	SS085_00785
group_7441		SS006_02096	SS010_01264						SS039_01948					SS046_01805
group_7442		SS006_02097	SS010_01263						SS039_01949					SS046_01806
group_7443		SS006_02102	SS010_01258						SS039_01954					SS046_01811
group_2604													SS044_01381																	SS085_01491																SS1023_00941
group_2852					SS016_01280																																												SS1027_02177
group_3798													SS044_01808										SS065_01228							SS085_01295
group_4034							SS026_00870						SS044_00584																	SS085_00796
group_4541													SS044_01380																	SS085_01490																SS1023_00940
group_4606																							SS065_00619																SS1006_01596		SS1014_00698		SS1018_00365
group_5538						SS018_01546							SS044_01596													SS076_01568				SS085_00382				SS092_01803		SS097_01648
group_5539						SS018_01553							SS044_01603													SS076_01561				SS085_00389				SS092_01810		SS097_01655
group_5571							SS026_00869						SS044_00585																	SS085_00797
group_5572							SS026_00871						SS044_00583																	SS085_00795
group_8042													SS044_01378																	SS085_01488																SS1023_00938
group_9269
group_2605													SS044_01830																	SS085_00851
group_3775											SS041_00114																												SS1006_01948				SS1018_01176					SS1026_00551
group_4418							SS026_00531
group_5532						SS018_00382							SS044_00494													SS076_00862				SS085_00706						SS097_00889
group_5574							SS026_00880						SS044_00574																	SS085_00786
group_5735													SS044_01379																	SS085_01489																SS1023_00939
group_3790													SS044_00410			SS050_01784														SS085_02234				SS092_01291
group_5726													SS044_00408			SS050_01782														SS085_02236				SS092_01289
group_5727													SS044_00411			SS050_01785														SS085_02233				SS092_01292
group_8029													SS044_00409			SS050_01783														SS085_02235				SS092_01290
group_8030													SS044_00412			SS050_01786														SS085_02232				SS092_01293
group_3228						SS018_01298							SS044_00694 SS044_00693													SS076_00272				SS085_01869 SS085_01868						SS097_01045
group_3306																			SS055_00094					SS072_00279					SS079_00763
group_4578																			SS055_00093					SS072_00280					SS079_00764
group_5535						SS018_01299							SS044_00692													SS076_00273				SS085_01867						SS097_01046
group_5560							SS026_00357						SS044_01288																	SS085_02059					SS093_01251
group_5573							SS026_00879						SS044_00575																	SS085_00787
group_5872																												SS078_01202						SS092_00159
group_6222
group_7720						SS018_01297							SS044_00695													SS076_00271				SS085_01870						SS097_01044
group_7760							SS026_00876						SS044_00578																	SS085_00790
group_7761							SS026_00877						SS044_00577																	SS085_00789
group_7762							SS026_00878						SS044_00576																	SS085_00788
group_2859						SS018_01229																								SS085_00951						SS097_01624
group_3692							SS026_00361						SS044_01284															SS078_01664							SS093_01247
group_5551						SS018_01802							SS044_00317																	SS085_01422						SS097_00540
group_5861																								SS072_01730																SS101_00607
group_1529																												SS078_00163
group_1795													SS044_01789										SS065_02032 SS065_02033							SS085_02103
group_3156		SS006_00718																																										SS1021_00254					SS1027_01953
group_3793													SS044_00951	SS046_00603																SS085_01070	SS087_00144
group_4857
group_5581							SS026_01024																												SS093_00556
group_7708						SS018_00192							SS044_01977													SS076_01012				SS085_00248						SS097_00206
group_7709						SS018_00193							SS044_01976													SS076_01013				SS085_00247						SS097_00207
group_4861
group_7759							SS026_00868						SS044_00586																	SS085_00798
group_4628																								SS072_01732																SS101_00609
group_5725													SS044_00016																	SS085_00814
group_5862																								SS072_01731																SS101_00608
group_822							SS026_00922																									SS088_01395 SS088_01910 SS088_01394 SS088_01909			SS093_00225 SS093_00209
group_8326																								SS072_01733																SS101_00610
group_8327																								SS072_01734																SS101_00611
group_8328																								SS072_01735																SS101_00612
group_8329																								SS072_01736																SS101_00613
group_9274
group_4401						SS018_01460							SS044_00628											SS072_00248	SS073_01408					SS085_01453
group_4424							SS026_01042						SS044_02346																	SS085_01214					SS093_00692
group_4535													SS044_00436																	SS085_00018																			SS1027_00379 SS1027_00623 SS1027_01826
group_4538													SS044_00972																	SS085_01049
group_5734													SS044_00969																	SS085_01052
group_5928													SS044_00971																	SS085_01050
group_8036													SS044_00970																	SS085_01051
group_2556							SS026_00932																									SS088_00840			SS093_00199
group_2926													SS044_02080																	SS085_00001
group_3241							SS026_00632			SS040_01180																			SS079_00069						SS093_01746	SS097_00975
group_3714							SS026_01041						SS044_02347																	SS085_01213					SS093_00691
group_3797													SS044_01442																	SS085_00932
group_4536													SS044_00760																	SS085_01899																			SS1027_00325
group_4671																														SS085_02052
group_5728													SS044_00646																	SS085_01820
group_5745													SS044_02078																	SS085_00003
group_7774							SS026_00985																									SS088_01474			SS093_00517
group_7775							SS026_00986																									SS088_01473			SS093_00518
group_8051													SS044_02077																	SS085_00004
group_8052													SS044_02079																	SS085_00002
group_2286							SS026_00914																									SS088_01275 SS088_01276			SS093_00233
group_3709							SS026_00916																									SS088_01278			SS093_00231
group_3710							SS026_00917																									SS088_01389			SS093_00230
group_4421							SS026_00906																									SS088_01266			SS093_00241
group_4423							SS026_00921																									SS088_01393			SS093_00226
group_4544													SS044_01790																	SS085_02104
group_5536						SS018_01451							SS044_00339											SS072_00239	SS073_01399					SS085_01444
group_5576							SS026_00907																									SS088_01267			SS093_00240
group_6220
group_6221
group_7716						SS018_00945																														SS097_01903
group_7721						SS018_01452							SS044_00636											SS072_00240	SS073_01400					SS085_01445
group_7722						SS018_01453							SS044_00635											SS072_00241	SS073_01401					SS085_01446
group_7723						SS018_01454							SS044_00634											SS072_00242	SS073_01402					SS085_01447
group_7724						SS018_01455							SS044_00633											SS072_00243	SS073_01403					SS085_01448
group_7725						SS018_01456							SS044_00632											SS072_00244	SS073_01404					SS085_01449
group_7726						SS018_01457							SS044_00631											SS072_00245	SS073_01405					SS085_01450
group_7727						SS018_01458							SS044_00630											SS072_00246	SS073_01406					SS085_01451
group_7728						SS018_01459							SS044_00629											SS072_00247	SS073_01407					SS085_01452
group_7769							SS026_00943																									SS088_00852			SS093_00188
group_7770							SS026_00944																									SS088_00853			SS093_00187
group_7771							SS026_00945																									SS088_00854			SS093_00186
group_3711							SS026_00920																									SS088_01392			SS093_00227
group_3796													SS044_01388																	SS085_01498
group_5534						SS018_00942																														SS097_01900
group_5578							SS026_00919																									SS088_01391			SS093_00228
group_5737													SS044_01385																	SS085_01495
group_5738													SS044_01386																	SS085_01496
group_5739													SS044_01387																	SS085_01497
group_7768							SS026_00938																									SS088_00847			SS093_00193
group_7772							SS026_00946																									SS088_01174			SS093_00185
group_2623																							SS065_01238							SS085_02118
group_3713							SS026_00935																									SS088_00843 SS088_00844			SS093_00196
group_4384													SS044_01804																	SS085_01291																			SS1027_02173
group_5579							SS026_00936																									SS088_00845			SS093_00195
group_5736													SS044_01382																	SS085_01492
group_7715						SS018_00943																														SS097_01901
group_7717						SS018_00946																														SS097_01904
group_8041													SS044_01376																	SS085_01486
group_8043													SS044_01383																	SS085_01493
group_8044													SS044_01384																	SS085_01494
group_9273
group_9268
group_2558							SS026_01085																												SS093_00735
group_3744									SS039_00137				SS044_02328																	SS085_01234
group_4400						SS018_00940			SS039_00201					SS046_00106												SS076_01819										SS097_01898
group_9663
group_3715							SS026_01058																												SS093_00708
group_4728							SS026_02132																												SS093_01871
group_7747							SS026_00360						SS044_01285																						SS093_01248
group_7799							SS026_02131																												SS093_01870
group_4670																														SS085_02036
group_7798							SS026_02130																												SS093_01869
group_9661
group_3260									SS039_00136				SS044_02329																	SS085_01233
group_3338																												SS078_01659
group_3678						SS018_00937			SS039_00204					SS046_00103												SS076_01816										SS097_01895
group_4417							SS026_00530																					SS078_01648
group_5568							SS026_00529																					SS078_01647
group_5593							SS026_01675																												SS093_01510
group_5873																												SS078_01660
group_7223																														SS085_02028						SS097_01398
group_7790							SS026_01564																												SS093_01384
group_7791							SS026_01676																												SS093_01511
group_8362																												SS078_01951
group_8363																												SS078_01952
group_8364																												SS078_01953
group_8365																												SS078_01954
group_8366																												SS078_01955
group_8444																														SS085_02029						SS097_01397
group_2167	SS004_00102												SS044_02326																	SS085_01236
group_4912
group_7719						SS018_01060
group_7779							SS026_01063																												SS093_00713
group_3240							SS026_00554						SS044_02142
group_3423
group_4408							SS026_00346						SS044_01299																						SS093_01263
group_4639																												SS078_01681
group_4911
group_5275	SS004_00861																											SS078_01643
group_5591							SS026_01205																												SS093_01083
group_6244
group_6336
group_6337
group_7050
group_7783							SS026_01206																												SS093_01084
group_7784							SS026_01207																												SS093_00998
group_7785							SS026_01208																												SS093_00999
group_7786							SS026_01215																												SS093_01006
group_8357																												SS078_01646
group_8359																												SS078_01650
group_8447																														SS085_02060
group_9599
group_9623
group_12311
group_12312
group_4419							SS026_00555						SS044_02143
group_4426							SS026_01046						SS044_01422																						SS093_00696
group_5274	SS004_00860																											SS078_01644
group_6319
group_7049
group_7139
group_7757							SS026_00850
group_7758							SS026_00851
group_7776							SS026_01037																												SS093_00687
group_7792							SS026_02068																												SS093_00563	SS097_00498
group_7793							SS026_02069																												SS093_00564	SS097_00499
group_7794							SS026_02070																												SS093_00565	SS097_00500
group_7795							SS026_02071																												SS093_00566	SS097_00501
group_7796							SS026_02072																												SS093_00567	SS097_00502
group_7797							SS026_02073																												SS093_00568	SS097_00503
group_8358																												SS078_01649
group_3694							SS026_00375						SS044_00404																						SS093_01234
group_4429							SS026_01073																												SS093_00723
group_4439							SS026_02227
group_5583							SS026_01043																												SS093_00693
group_6320
group_7763							SS026_00923																												SS093_00208
group_7764							SS026_00924																												SS093_00207
group_7765							SS026_00925																												SS093_00206
group_7766							SS026_00926																												SS093_00205
group_7767							SS026_00927																												SS093_00204
group_8033													SS044_00953																	SS085_01068
group_8037													SS044_01077																	SS085_02126
group_4437							SS026_02187																			SS076_00014																			SS1022_01492
group_5555							SS026_00325						SS044_01320																						SS093_01284
group_5559							SS026_00352						SS044_01293																						SS093_01257
group_5596							SS026_02186
group_5600							SS026_02228
group_7777							SS026_01040																												SS093_00690
group_7778							SS026_01050																												SS093_00700
group_8339																										SS076_01904		SS078_00806
group_8340																										SS076_01905		SS078_00807
group_8341																										SS076_01906		SS078_00808
group_8342																										SS076_01907		SS078_00809
group_8343																										SS076_01908		SS078_00810
group_8344																										SS076_01909		SS078_00811
group_9276
group_9355
group_9356
group_12863
group_12864
group_12865
group_12866
group_2321															SS049_00539
group_3299															SS049_00545
group_3300															SS049_00551
group_3821															SS049_00546
group_4410							SS026_00367						SS044_01278																						SS093_01241
group_4557															SS049_00541
group_4558															SS049_00543
group_4559															SS049_00547
group_5595							SS026_02185
group_5770															SS049_00542
group_5771															SS049_00548
group_8112															SS049_00544
group_3298															SS049_00524
group_3513	SS004_00855												SS044_02327																	SS085_01235
group_5587							SS026_01067																												SS093_00717
group_6218
group_7714						SS018_00938			SS039_00203					SS046_00104																						SS097_01896
group_7745							SS026_00341						SS044_01304																						SS093_01268
group_7746							SS026_00342						SS044_01303																						SS093_01267
group_7800							SS026_02197
group_8062													SS044_02188																	SS085_00412
group_4399						SS018_00935			SS039_00206					SS046_00101												SS076_01814										SS097_01706 SS097_01893
group_4555															SS049_00525
group_8060													SS044_02158																	SS085_01264
group_3819															SS049_00523
group_4550															SS049_00515
group_4551															SS049_00516
group_4552															SS049_00517
group_4553															SS049_00518
group_4554															SS049_00522
group_5763															SS049_00511
group_5764															SS049_00513
group_5984																																			SS093_00221
group_6274
group_6275
group_7713						SS018_00936			SS039_00205					SS046_00102												SS076_01815										SS097_01894
group_7744							SS026_00332						SS044_01313																						SS093_01277
group_7748							SS026_00368						SS044_01277																						SS093_01240
group_8053													SS044_02090																	SS085_01258
group_8054													SS044_02091																	SS085_01257
group_8055													SS044_02092																	SS085_01256
group_8056													SS044_02093																	SS085_01255
group_8075													SS044_02315																	SS085_01247
group_8076													SS044_02318																	SS085_01244
group_8102															SS049_00512
group_8103															SS049_00514
group_8627																																			SS093_00222
group_9283
group_9422
group_11989
group_3818															SS049_00521
group_3820															SS049_00537
group_3925																																			SS093_00219
group_4556															SS049_00540
group_4888
group_5766															SS049_00529
group_5767															SS049_00533
group_5768															SS049_00536
group_5769															SS049_00538
group_8106															SS049_00528
group_8107															SS049_00530
group_8108															SS049_00531
group_8109															SS049_00532
group_8110															SS049_00534
group_8623																																			SS093_00216
group_8624																																			SS093_00217
group_8625																																			SS093_00218
group_8626																																			SS093_00220
group_11849
group_5598							SS026_02208
group_5772															SS049_00550
group_6324
group_7801							SS026_02207
group_7802							SS026_02209
group_8361																												SS078_01663
group_9424
[truncated: 502 more columns]
